# Supplementary material for: Identification of differentially expressed genes in actinic keratosis samples treated with ingenol mebutate gel
Source: PLoS One. 2020 May 15;15(5):e0232146. doi: 10.1371/journal.pone.0232146 (PMC7228095; doi:10.1371/journal.pone.0232146)
Supplement: S1 Appendix — (XLSX) [file pone.0232146.s008.xlsx]

## Sheet: Responders
AffyID	Symbol	GOBP	GOCC	GOMF	pathway	Description	Chrom	Strand	Start	Stop	logFC (AK-POST_resp vs AK-PRE_resp)	P.Value (AK-POST_resp vs AK-PRE_resp)	adj.P.Val (AK-POST_resp vs AK-PRE_resp)	logFC (AK-POST_non-resp vs AK-PRE_non-resp)	P.Value (AK-POST_non-resp vs AK-PRE_non-resp)	adj.P.Val (AK-POST_non-resp vs AK-PRE_non-resp)
TC0100006931.hg.1	PDPN	GO:0000902 cell morphogenesis // GO:0001946 lymphangiogenesis // GO:0006693 prostaglandin metabolic process // GO:0006833 water transport // GO:0006865 amino acid transport // GO:0007165 signal transduction // GO:0008283 cell proliferation // GO:0008360 regulation of cell shape // GO:0015884 folic acid transport // GO:0016337 single organismal cell-cell adhesion // GO:0030324 lung development // …	GO:0001726 ruffle // GO:0005886 plasma membrane // GO:0005887 integral component of plasma membrane // GO:0009897 external side of plasma membrane // GO:0030027 lamellipodium // GO:0030175 filopodium // GO:0031258 lamellipodium membrane // GO:0031527 filopodium membrane // GO:0031528 microvillus membrane // GO:0032587 ruffle membrane // GO:0001726 ruffle // GO:0005886 plasma membrane // GO:001602…	GO:0005372 water transmembrane transporter activity // GO:0008517 folic acid transporter activity // GO:0015171 amino acid transmembrane transporter activity // GO:0015250 water channel activity	---	podoplanin	chr1	+	13583465	13617957	-0.518168	0.00466473	0.149709	0.232374	0.285497	0.708181
TC0100007206.hg.1	CDA	GO:0006206 pyrimidine nucleobase metabolic process // GO:0007166 cell surface receptor signaling pathway // GO:0008655 pyrimidine-containing compound salvage // GO:0009972 cytidine deamination // GO:0019858 cytosine metabolic process // GO:0030308 negative regulation of cell growth // GO:0043097 pyrimidine nucleoside salvage // GO:0044281 small molecule metabolic process // GO:0045980 negative re…	GO:0005576 extracellular region // GO:0005829 cytosol // GO:0005829 cytosol	GO:0001882 nucleoside binding // GO:0004126 cytidine deaminase activity // GO:0004126 cytidine deaminase activity // GO:0005515 protein binding // GO:0008270 zinc ion binding // GO:0008270 zinc ion binding // GO:0042803 protein homodimerization activity // GO:0003824 catalytic activity // GO:0004126 cytidine deaminase activity // GO:0004126 cytidine deaminase activity // GO:0008270 zinc ion bindi…	HumanCyc P1-PWY // HumanCyc PWY0-1295 // HumanCyc PWY0-1298 // HumanCyc PWY0-181 // HumanCyc PWY0-163 // HumanCyc DRIBOPMET-PWY	cytidine deaminase	chr1	+	20588948	20618908	-0.776437	0.0121642	0.21612	0.127525	0.729684	0.915138
TC0100007361.hg.1	GRHL3	GO:0001736 establishment of planar polarity // GO:0001843 neural tube closure // GO:0006357 regulation of transcription from RNA polymerase II promoter // GO:0006366 transcription from RNA polymerase II promoter // GO:0007389 pattern specification process // GO:0007398 ectoderm development // GO:0007417 central nervous system development // GO:0008544 epidermis development // GO:0032956 regulatio…	GO:0005634 nucleus // GO:0005654 nucleoplasm // GO:0005737 cytoplasm // GO:0005634 nucleus	GO:0001228 transcriptional activator activity, RNA polymerase II transcription regulatory region sequence-specific binding // GO:0003700 transcription factor activity, sequence-specific DNA binding // GO:0005515 protein binding // GO:0031490 chromatin DNA binding // GO:0043565 sequence-specific DNA binding // GO:0043565 sequence-specific DNA binding // GO:0000981 RNA polymerase II transcription f…	---	grainyhead-like transcription factor 3	chr1	+	24319322	24364482	-0.594752	0.0101137	0.200625	-0.384136	0.166089	0.649727
TC0100007403.hg.1	TMEM57	GO:0007420 brain development // GO:0008150 biological_process	GO:0005634 nucleus // GO:0016021 integral component of membrane // GO:0030424 axon // GO:0031965 nuclear membrane // GO:0044306 neuron projection terminus // GO:0045202 synapse // GO:0005634 nucleus // GO:0016020 membrane // GO:0031965 nuclear membrane // GO:0042995 cell projection // GO:0043005 neuron projection // GO:0044306 neuron projection terminus // GO:0045202 synapse	GO:0003674 molecular_function	---	transmembrane protein 57	chr1	+	25430858	25500209	-0.609002	0.00121729	0.0865061	-0.365661	0.100624	0.630873
TC0100007449.hg.1	SH3BGRL3	GO:0030834 regulation of actin filament depolymerization // GO:0032956 regulation of actin cytoskeleton organization // GO:0043535 regulation of blood vessel endothelial cell migration // GO:0043547 positive regulation of GTPase activity // GO:0045454 cell redox homeostasis // GO:0055114 oxidation-reduction process	GO:0005634 nucleus // GO:0005737 cytoplasm // GO:0030027 lamellipodium // GO:0070062 extracellular exosome // GO:0005623 cell	GO:0005096 GTPase activator activity // GO:0009055 electron carrier activity // GO:0015035 protein disulfide oxidoreductase activity // GO:0030215 semaphorin receptor binding	---	SH3 domain binding glutamate-rich protein like 3	chr1	+	26279176	26281522	-0.590229	0.00149667	0.0944849	-0.0784148	0.71882	0.910892
TC0100007486.hg.1	SFN	GO:0000079 regulation of cyclin-dependent protein serine/threonine kinase activity // GO:0001836 release of cytochrome c from mitochondria // GO:0003334 keratinocyte development // GO:0006367 transcription initiation from RNA polymerase II promoter // GO:0006469 negative regulation of protein kinase activity // GO:0006915 apoptotic process // GO:0007165 signal transduction // GO:0007264 small GTP…	GO:0005615 extracellular space // GO:0005634 nucleus // GO:0005737 cytoplasm // GO:0005829 cytosol // GO:0030659 cytoplasmic vesicle membrane // GO:0070062 extracellular exosome // GO:0005576 extracellular region // GO:0005737 cytoplasm	GO:0005515 protein binding // GO:0008426 protein kinase C inhibitor activity // GO:0019901 protein kinase binding // GO:0019904 protein domain specific binding // GO:0051219 phosphoprotein binding	GenMAPP Calcium_regulation_in_cardiac_cells // GenMAPP Smooth_muscle_contraction	stratifin	chr1	+	26863138	26864457	-0.68897	0.000734182	0.0690958	-0.198276	0.405294	0.765111
TC0100007678.hg.1	HDAC1	GO:0000122 negative regulation of transcription from RNA polymerase II promoter // GO:0000122 negative regulation of transcription from RNA polymerase II promoter // GO:0000122 negative regulation of transcription from RNA polymerase II promoter // GO:0000278 mitotic cell cycle // GO:0006325 chromatin organization // GO:0006338 chromatin remodeling // GO:0006351 transcription, DNA-templated // GO…	GO:0000118 histone deacetylase complex // GO:0000785 chromatin // GO:0000790 nuclear chromatin // GO:0005634 nucleus // GO:0005654 nucleoplasm // GO:0005654 nucleoplasm // GO:0005737 cytoplasm // GO:0005829 cytosol // GO:0016580 Sin3 complex // GO:0016581 NuRD complex // GO:0043234 protein complex // GO:0005634 nucleus	GO:0000976 transcription regulatory region sequence-specific DNA binding // GO:0000978 RNA polymerase II core promoter proximal region sequence-specific DNA binding // GO:0000980 RNA polymerase II distal enhancer sequence-specific DNA binding // GO:0001047 core promoter binding // GO:0001103 RNA polymerase II repressing transcription factor binding // GO:0001106 RNA polymerase II transcription co…	GenMAPP Cell_cycle_KEGG	histone deacetylase 1	chr1	+	32292086	32333635	-0.504406	0.00021156	0.0376357	0.0405889	0.795835	0.936669
TC0100007832.hg.1	ZC3H12A	GO:0001525 angiogenesis // GO:0006915 apoptotic process // GO:0010508 positive regulation of autophagy // GO:0010628 positive regulation of gene expression // GO:0010629 negative regulation of gene expression // GO:0010884 positive regulation of lipid storage // GO:0030154 cell differentiation // GO:0032088 negative regulation of NF-kappaB transcription factor activity // GO:0032715 negative regu…	GO:0005654 nucleoplasm // GO:0005737 cytoplasm // GO:0005886 plasma membrane // GO:0005634 nucleus // GO:0005737 cytoplasm	GO:0004519 endonuclease activity // GO:0005515 protein binding // GO:0046872 metal ion binding // GO:0004518 nuclease activity // GO:0016787 hydrolase activity	---	zinc finger CCCH-type containing 12A	chr1	+	37474518	37484379	-0.499504	0.00887836	0.191876	-0.0974546	0.667688	0.893029
TC0100008057.hg.1	CDC20	GO:0000278 mitotic cell cycle // GO:0007049 cell cycle // GO:0007067 mitotic nuclear division // GO:0007094 mitotic spindle assembly checkpoint // GO:0007264 small GTPase mediated signal transduction // GO:0008284 positive regulation of cell proliferation // GO:0016567 protein ubiquitination // GO:0031145 anaphase-promoting complex-dependent proteasomal ubiquitin-dependent protein catabolic proce…	GO:0000922 spindle pole // GO:0005634 nucleus // GO:0005654 nucleoplasm // GO:0005654 nucleoplasm // GO:0005680 anaphase-promoting complex // GO:0005737 cytoplasm // GO:0005813 centrosome // GO:0005819 spindle // GO:0005829 cytosol // GO:0048471 perinuclear region of cytoplasm // GO:0005737 cytoplasm // GO:0005815 microtubule organizing center // GO:0005856 cytoskeleton // GO:0043234 protein comp…	GO:0005515 protein binding // GO:0008022 protein C-terminus binding // GO:0019899 enzyme binding // GO:0042826 histone deacetylase binding	GenMAPP Cell_cycle_KEGG	cell division cycle 20	chr1	+	43358955	43363203	-0.663589	0.000445539	0.0516411	0.205252	0.350611	0.737844
TC0100008921.hg.1	CLCA2	GO:0006508 proteolysis // GO:0006810 transport // GO:0007155 cell adhesion // GO:0034220 ion transmembrane transport // GO:0055085 transmembrane transport // GO:1902476 chloride transmembrane transport // GO:0006810 transport // GO:0006811 ion transport // GO:0006821 chloride transport // GO:0034220 ion transmembrane transport // GO:1902476 chloride transmembrane transport	GO:0005576 extracellular region // GO:0005634 nucleus // GO:0005886 plasma membrane // GO:0005887 integral component of plasma membrane // GO:0009925 basal plasma membrane // GO:0030054 cell junction // GO:0005886 plasma membrane // GO:0016020 membrane // GO:0016021 integral component of membrane // GO:0030054 cell junction	GO:0005229 intracellular calcium activated chloride channel activity // GO:0005254 chloride channel activity // GO:0008237 metallopeptidase activity // GO:0015276 ligand-gated ion channel activity // GO:0046872 metal ion binding // GO:0005229 intracellular calcium activated chloride channel activity // GO:0005254 chloride channel activity // GO:0008233 peptidase activity // GO:0016787 hydrolase a…	---	chloride channel accessory 2	chr1	+	86424086	86456558	-0.532997	0.0332687	0.294651	0.0400104	0.894111	0.97019
TC0100008975.hg.1	GBP6	GO:0006955 immune response // GO:0008152 metabolic process // GO:0042742 defense response to bacterium // GO:0071346 cellular response to interferon-gamma	GO:0070062 extracellular exosome	GO:0003924 GTPase activity // GO:0005525 GTP binding // GO:0000166 nucleotide binding	---	guanylate binding protein family, member 6	chr1	+	89363877	89388160	-0.712762	0.0466015	0.326836	0.347477	0.421545	0.770887
TC0100009944.hg.1	PIP5K1A	GO:0006644 phospholipid metabolic process // GO:0006650 glycerophospholipid metabolic process // GO:0006661 phosphatidylinositol biosynthetic process // GO:0006909 phagocytosis // GO:0007165 signal transduction // GO:0008654 phospholipid biosynthetic process // GO:0010761 fibroblast migration // GO:0016477 cell migration // GO:0030216 keratinocyte differentiation // GO:0031532 actin cytoskeleton …	GO:0005634 nucleus // GO:0005654 nucleoplasm // GO:0005737 cytoplasm // GO:0005829 cytosol // GO:0005847 mRNA cleavage and polyadenylation specificity factor complex // GO:0005886 plasma membrane // GO:0005925 focal adhesion // GO:0016607 nuclear speck // GO:0016607 nuclear speck // GO:0030027 lamellipodium // GO:0032587 ruffle membrane // GO:0001726 ruffle // GO:0005634 nucleus // GO:0005737 cyt…	GO:0005515 protein binding // GO:0005524 ATP binding // GO:0016308 1-phosphatidylinositol-4-phosphate 5-kinase activity // GO:0016308 1-phosphatidylinositol-4-phosphate 5-kinase activity // GO:0019900 kinase binding // GO:0000166 nucleotide binding // GO:0016301 kinase activity // GO:0016307 phosphatidylinositol phosphate kinase activity // GO:0016308 1-phosphatidylinositol-4-phosphate 5-kinase a…	---	phosphatidylinositol-4-phosphate 5-kinase, type I, alpha	chr1	+	151197949	151249536	-0.596135	0.00168752	0.100163	-0.406018	0.0720498	0.625821
TC0100009994.hg.1	CRCT1	GO:0018149 peptide cross-linking // GO:0030216 keratinocyte differentiation // GO:0018149 peptide cross-linking // GO:0030216 keratinocyte differentiation	GO:0001533 cornified envelope // GO:0005737 cytoplasm // GO:0001533 cornified envelope // GO:0005737 cytoplasm	GO:0005198 structural molecule activity // GO:0005515 protein binding // GO:0005198 structural molecule activity	---	cysteine rich C-terminal 1	chr1	+	152514502	152516010	-0.871888	0.00129706	0.0900314	-0.239076	0.451921	0.785577
TC0100010013.hg.1	IVL	GO:0010224 response to UV-B // GO:0018149 peptide cross-linking // GO:0018153 isopeptide cross-linking via N6-(L-isoglutamyl)-L-lysine // GO:0030216 keratinocyte differentiation // GO:0031424 keratinization	GO:0001533 cornified envelope // GO:0005737 cytoplasm // GO:0070062 extracellular exosome // GO:0001533 cornified envelope // GO:0005737 cytoplasm	GO:0005198 structural molecule activity // GO:0005515 protein binding // GO:0030674 protein binding, bridging	---	involucrin	chr1	+	152908545	152911886	-0.921494	0.000228026	0.0376357	-0.236398	0.413386	0.767995
TC0100010017.hg.1	SPRR1A	GO:0008544 epidermis development // GO:0018149 peptide cross-linking // GO:0030216 keratinocyte differentiation // GO:0031424 keratinization // GO:0018149 peptide cross-linking	GO:0001533 cornified envelope // GO:0005737 cytoplasm // GO:0005737 cytoplasm // GO:0005737 cytoplasm	GO:0005198 structural molecule activity // GO:0005515 protein binding // GO:0030674 protein binding, bridging // GO:0005198 structural molecule activity	---	small proline-rich protein 1A	chr1	+	152984088	152985814	-0.978713	0.0015724	0.0975435	0.519377	0.155832	0.647463
TC0100010018.hg.1	SPRR3	GO:0008544 epidermis development // GO:0018149 peptide cross-linking // GO:0030216 keratinocyte differentiation // GO:0030216 keratinocyte differentiation // GO:0031424 keratinization // GO:0042060 wound healing // GO:0018149 peptide cross-linking // GO:0030216 keratinocyte differentiation	GO:0001533 cornified envelope // GO:0005737 cytoplasm // GO:0070062 extracellular exosome // GO:0001533 cornified envelope // GO:0005737 cytoplasm // GO:0005737 cytoplasm	GO:0005198 structural molecule activity // GO:0005515 protein binding	---	small proline-rich protein 3	chr1	+	153001747	153003856	-1.644	9.11926e-08	0.000476322	-0.101478	0.759097	0.926048
TC0100010020.hg.1	SPRR1B	GO:0008544 epidermis development // GO:0018149 peptide cross-linking // GO:0030216 keratinocyte differentiation // GO:0031424 keratinization // GO:0018149 peptide cross-linking	GO:0001533 cornified envelope // GO:0005737 cytoplasm // GO:0070062 extracellular exosome // GO:0005737 cytoplasm	GO:0005198 structural molecule activity // GO:0030674 protein binding, bridging // GO:0005198 structural molecule activity	---	small proline-rich protein 1B	chr1	+	153031202	153032900	-1.22482	0.00083224	0.0709253	0.62159	0.149268	0.645559
TC0100010032.hg.1	S100A9	GO:0001816 cytokine production // GO:0002523 leukocyte migration involved in inflammatory response // GO:0002544 chronic inflammatory response // GO:0002793 positive regulation of peptide secretion // GO:0006417 regulation of translation // GO:0006914 autophagy // GO:0006919 activation of cysteine-type endopeptidase activity involved in apoptotic process // GO:0006954 inflammatory response // GO:…	GO:0005576 extracellular region // GO:0005615 extracellular space // GO:0005634 nucleus // GO:0005829 cytosol // GO:0005856 cytoskeleton // GO:0005886 plasma membrane // GO:0070062 extracellular exosome // GO:0005576 extracellular region // GO:0005615 extracellular space // GO:0005737 cytoplasm // GO:0005856 cytoskeleton // GO:0005886 plasma membrane // GO:0016020 membrane	GO:0004871 signal transducer activity // GO:0005509 calcium ion binding // GO:0005515 protein binding // GO:0008017 microtubule binding // GO:0008270 zinc ion binding // GO:0016209 antioxidant activity // GO:0035662 Toll-like receptor 4 binding // GO:0050544 arachidonic acid binding // GO:0050786 RAGE receptor binding // GO:0005509 calcium ion binding // GO:0008017 microtubule binding // GO:00082…	---	S100 calcium binding protein A9	chr1	+	153357854	153361027	-1.99238	0.00217613	0.111003	0.808503	0.292023	0.711599
TC0100010035.hg.1	S100A7A	---	GO:0005737 cytoplasm	GO:0005509 calcium ion binding // GO:0043621 protein self-association // GO:0046872 metal ion binding	---	S100 calcium binding protein A7A	chr1	+	153416524	153423225	-1.58161	0.00148223	0.0941284	0.539754	0.356111	0.740615
TC0100010149.hg.1	RAB25	GO:0003382 epithelial cell morphogenesis // GO:0006886 intracellular protein transport // GO:0006887 exocytosis // GO:0008284 positive regulation of cell proliferation // GO:0010634 positive regulation of epithelial cell migration // GO:0031268 pseudopodium organization // GO:0032402 melanosome transport // GO:0032482 Rab protein signal transduction // GO:0060627 regulation of vesicle-mediated tr…	GO:0016023 cytoplasmic membrane-bounded vesicle // GO:0031143 pseudopodium // GO:0031260 pseudopodium membrane // GO:0031410 cytoplasmic vesicle // GO:0055037 recycling endosome // GO:0070062 extracellular exosome // GO:0005886 plasma membrane // GO:0016020 membrane // GO:0031410 cytoplasmic vesicle // GO:0042995 cell projection // GO:0055037 recycling endosome	GO:0003924 GTPase activity // GO:0005515 protein binding // GO:0005525 GTP binding // GO:0031489 myosin V binding // GO:0000166 nucleotide binding // GO:0003924 GTPase activity	---	RAB25, member RAS oncogene family	chr1	+	156061160	156070514	-0.62903	0.0151339	0.233121	-0.330769	0.286788	0.708784
TC0100010806.hg.1	XPR1	GO:0007186 G-protein coupled receptor signaling pathway // GO:0009615 response to virus // GO:0030643 cellular phosphate ion homeostasis // GO:0046718 viral entry into host cell	GO:0005794 Golgi apparatus // GO:0005886 plasma membrane // GO:0005887 integral component of plasma membrane // GO:0005794 Golgi apparatus // GO:0005886 plasma membrane // GO:0005886 plasma membrane // GO:0005886 plasma membrane // GO:0016020 membrane // GO:0016021 integral component of membrane	GO:0001618 virus receptor activity // GO:0004872 receptor activity // GO:0004888 transmembrane signaling receptor activity // GO:0004930 G-protein coupled receptor activity // GO:0004872 receptor activity	---	xenotropic and polytropic retrovirus receptor 1	chr1	+	180632004	180890279	-0.505733	0.00139169	0.0917241	0.017811	0.923375	0.97928
TC0100011022.hg.1	RGS2	GO:0006417 regulation of translation // GO:0007049 cell cycle // GO:0007283 spermatogenesis // GO:0008277 regulation of G-protein coupled receptor protein signaling pathway // GO:0010519 negative regulation of phospholipase activity // GO:0010614 negative regulation of cardiac muscle hypertrophy // GO:0031116 positive regulation of microtubule polymerization // GO:0043407 negative regulation of M…	GO:0005634 nucleus // GO:0005730 nucleolus // GO:0005737 cytoplasm // GO:0005739 mitochondrion // GO:0005829 cytosol // GO:0005886 plasma membrane // GO:0009898 cytoplasmic side of plasma membrane // GO:0043005 neuron projection // GO:0005634 nucleus // GO:0005737 cytoplasm // GO:0005737 cytoplasm // GO:0005829 cytosol // GO:0005886 plasma membrane // GO:0005886 plasma membrane // GO:0009898 cyto…	GO:0005096 GTPase activator activity // GO:0005515 protein binding // GO:0005516 calmodulin binding // GO:0048487 beta-tubulin binding // GO:0005096 GTPase activator activity // GO:0005096 GTPase activator activity	GenMAPP Calcium_regulation_in_cardiac_cells // GenMAPP Smooth_muscle_contraction	regulator of G-protein signaling 2	chr1	+	192809039	192812283	-0.67419	0.00764822	0.180559	-0.30314	0.314385	0.719048
TC0100011200.hg.1	TIMM17A	GO:0006626 protein targeting to mitochondrion // GO:0030150 protein import into mitochondrial matrix // GO:0044267 cellular protein metabolic process // GO:0006810 transport // GO:0006886 intracellular protein transport // GO:0015031 protein transport // GO:0030150 protein import into mitochondrial matrix // GO:0071806 protein transmembrane transport	GO:0005654 nucleoplasm // GO:0005739 mitochondrion // GO:0005743 mitochondrial inner membrane // GO:0005744 mitochondrial inner membrane presequence translocase complex // GO:0031305 integral component of mitochondrial inner membrane // GO:0005739 mitochondrion // GO:0005743 mitochondrial inner membrane // GO:0005744 mitochondrial inner membrane presequence translocase complex // GO:0016020 membr…	GO:0015266 protein channel activity // GO:0015450 P-P-bond-hydrolysis-driven protein transmembrane transporter activity // GO:0015266 protein channel activity	---	translocase of inner mitochondrial membrane 17 homolog A (yeast)	chr1	+	201955491	201970661	-0.507002	0.0158039	0.236866	-0.150966	0.547771	0.833728
TC0100011389.hg.1	IL20	GO:0006954 inflammatory response // GO:0006955 immune response // GO:0042517 positive regulation of tyrosine phosphorylation of Stat3 protein // GO:0045606 positive regulation of epidermal cell differentiation // GO:0045618 positive regulation of keratinocyte differentiation // GO:0045672 positive regulation of osteoclast differentiation // GO:0050727 regulation of inflammatory response // GO:000…	GO:0005576 extracellular region // GO:0005615 extracellular space // GO:0005576 extracellular region // GO:0005615 extracellular space // GO:0005615 extracellular space	GO:0005125 cytokine activity // GO:0045517 interleukin-20 receptor binding // GO:0045518 interleukin-22 receptor binding // GO:0005102 receptor binding // GO:0005125 cytokine activity // GO:0005125 cytokine activity // GO:0045517 interleukin-20 receptor binding // GO:0045518 interleukin-22 receptor binding // GO:0045518 interleukin-22 receptor binding	---	interleukin 20	chr1	+	206865354	206869223	-0.663996	0.0011996	0.0864253	0.298953	0.215269	0.672931
TC0100012020.hg.1	COA6	GO:0008535 respiratory chain complex IV assembly // GO:1902600 hydrogen ion transmembrane transport // GO:0008150 biological_process	GO:0005739 mitochondrion // GO:0005739 mitochondrion	GO:0004129 cytochrome-c oxidase activity // GO:0005515 protein binding // GO:0044822 poly(A) RNA binding	---	cytochrome c oxidase assembly factor 6	chr1	+	234373437	234384049	-0.514988	0.00702384	0.17455	0.121453	0.592379	0.857567
TC0100012222.hg.1	DESI2	GO:0006508 proteolysis	GO:0005737 cytoplasm	GO:0008233 peptidase activity // GO:0016787 hydrolase activity	---	desumoylating isopeptidase 2	chr1	+	244652935	244709034	-0.521266	0.000689204	0.0676035	-0.479529	0.0092118	0.618744
TC0100012778.hg.1	ENO1	GO:0000122 negative regulation of transcription from RNA polymerase II promoter // GO:0005975 carbohydrate metabolic process // GO:0006006 glucose metabolic process // GO:0006094 gluconeogenesis // GO:0006351 transcription, DNA-templated // GO:0009615 response to virus // GO:0030308 negative regulation of cell growth // GO:0044281 small molecule metabolic process // GO:0045892 negative regulation…	GO:0000015 phosphopyruvate hydratase complex // GO:0005615 extracellular space // GO:0005634 nucleus // GO:0005634 nucleus // GO:0005737 cytoplasm // GO:0005829 cytosol // GO:0005886 plasma membrane // GO:0016020 membrane // GO:0031430 M band // GO:0070062 extracellular exosome // GO:0005634 nucleus // GO:0005737 cytoplasm // GO:0016020 membrane // GO:0016021 integral component of membrane // GO:…	GO:0000287 magnesium ion binding // GO:0003677 DNA binding // GO:0003700 transcription factor activity, sequence-specific DNA binding // GO:0003714 transcription corepressor activity // GO:0004634 phosphopyruvate hydratase activity // GO:0005515 protein binding // GO:0044822 poly(A) RNA binding // GO:0051020 GTPase binding // GO:0004634 phosphopyruvate hydratase activity // GO:0016829 lyase activ…	GenMAPP Glycolysis_and_Gluconeogenesis	enolase 1, (alpha)	chr1	-	8861000	9146622	-0.621047	0.00280136	0.121935	0.0183475	0.940209	0.984206
TC0100012846.hg.1	DFFA	GO:0006309 apoptotic DNA fragmentation // GO:0006915 apoptotic process // GO:0006921 cellular component disassembly involved in execution phase of apoptosis // GO:0012501 programmed cell death // GO:0043065 positive regulation of apoptotic process // GO:0070242 thymocyte apoptotic process // GO:1900118 negative regulation of execution phase of apoptosis // GO:1902511 negative regulation of apopto…	GO:0000790 nuclear chromatin // GO:0005634 nucleus // GO:0005654 nucleoplasm // GO:0005737 cytoplasm // GO:0005811 lipid particle // GO:0005829 cytosol // GO:0005829 cytosol // GO:0005622 intracellular // GO:0005737 cytoplasm // GO:0005811 lipid particle	GO:0005515 protein binding	GenMAPP Apoptosis // GenMAPP Apoptosis_KEGG	DNA fragmentation factor, 45kDa, alpha polypeptide	chr1	-	10456522	10472556	-0.503214	0.00120575	0.0865061	-0.0402353	0.824779	0.946869
TC0100012869.hg.1	SRM	GO:0006595 polyamine metabolic process // GO:0008295 spermidine biosynthetic process // GO:0008295 spermidine biosynthetic process // GO:0034641 cellular nitrogen compound metabolic process // GO:0044281 small molecule metabolic process // GO:0006595 polyamine metabolic process // GO:0006596 polyamine biosynthetic process	GO:0005829 cytosol	GO:0004766 spermidine synthase activity // GO:0005515 protein binding // GO:0042803 protein homodimerization activity // GO:0003824 catalytic activity // GO:0004766 spermidine synthase activity // GO:0004766 spermidine synthase activity // GO:0016740 transferase activity	GenMAPP Nucleotide_Metabolism // HumanCyc ORNSPNANA-PWY // HumanCyc BSUBPOLYAMSYN-PWY	spermidine synthase	chr1	-	11054584	11060034	-0.605841	0.00042169	0.0499381	-0.195478	0.32816	0.725244
TC0100013723.hg.1	MRPS15	GO:0006412 translation // GO:0006996 organelle organization // GO:0032543 mitochondrial translation // GO:0032543 mitochondrial translation // GO:0070124 mitochondrial translational initiation // GO:0070125 mitochondrial translational elongation // GO:0070126 mitochondrial translational termination // GO:0006412 translation	GO:0005739 mitochondrion // GO:0005743 mitochondrial inner membrane // GO:0005763 mitochondrial small ribosomal subunit // GO:0031965 nuclear membrane // GO:0005622 intracellular // GO:0005739 mitochondrion // GO:0005761 mitochondrial ribosome // GO:0005840 ribosome // GO:0030529 ribonucleoprotein complex	GO:0003735 structural constituent of ribosome // GO:0003735 structural constituent of ribosome // GO:0044822 poly(A) RNA binding // GO:0003735 structural constituent of ribosome	---	mitochondrial ribosomal protein S15	chr1	-	36454713	36464439	-0.553706	0.000613849	0.0628684	0.170848	0.364912	0.746145
TC0100013908.hg.1	SLC2A1	GO:0005975 carbohydrate metabolic process // GO:0005989 lactose biosynthetic process // GO:0006112 energy reserve metabolic process // GO:0006461 protein complex assembly // GO:0006766 vitamin metabolic process // GO:0006767 water-soluble vitamin metabolic process // GO:0006970 response to osmotic stress // GO:0008645 hexose transport // GO:0015758 glucose transport // GO:0015758 glucose transpor…	GO:0000139 Golgi membrane // GO:0001939 female pronucleus // GO:0005829 cytosol // GO:0005886 plasma membrane // GO:0005886 plasma membrane // GO:0005887 integral component of plasma membrane // GO:0005901 caveola // GO:0005911 cell-cell junction // GO:0016020 membrane // GO:0016323 basolateral plasma membrane // GO:0030496 midbody // GO:0030864 cortical actin cytoskeleton // GO:0042470 melanosom…	GO:0005355 glucose transmembrane transporter activity // GO:0005355 glucose transmembrane transporter activity // GO:0005515 protein binding // GO:0019900 kinase binding // GO:0033300 dehydroascorbic acid transporter activity // GO:0042802 identical protein binding // GO:0042910 xenobiotic transporter activity // GO:0043621 protein self-association // GO:0055056 D-glucose transmembrane transporte…	---	solute carrier family 2 (facilitated glucose transporter), member 1	chr1	-	42925375	42959176	-0.687897	0.00352189	0.136353	-0.393844	0.160193	0.648587
TC0100014081.hg.1	PDZK1IP1	---	GO:0016021 integral component of membrane // GO:0070062 extracellular exosome // GO:0016020 membrane	---	---	PDZK1 interacting protein 1	chr1	-	47183589	47191044	-0.542854	0.000166872	0.0359428	-0.112939	0.496538	0.807259
TC0100014243.hg.1	NDC1	GO:0007129 synapsis // GO:0007283 spermatogenesis // GO:0015031 protein transport // GO:0031081 nuclear pore distribution // GO:0051028 mRNA transport // GO:0051292 nuclear pore complex assembly // GO:0006810 transport // GO:0015031 protein transport	GO:0005643 nuclear pore // GO:0005737 cytoplasm // GO:0005886 plasma membrane // GO:0015629 actin cytoskeleton // GO:0016020 membrane // GO:0016021 integral component of membrane // GO:0031965 nuclear membrane // GO:0005634 nucleus // GO:0005643 nuclear pore // GO:0016020 membrane // GO:0031965 nuclear membrane	GO:0017056 structural constituent of nuclear pore	---	NDC1 transmembrane nucleoporin	chr1	-	53765460	53838860	-0.547648	2.67334e-05	0.0111708	-0.142148	0.337265	0.730066
TC0100015310.hg.1	SLC16A1	GO:0006090 pyruvate metabolic process // GO:0006629 lipid metabolic process // GO:0007596 blood coagulation // GO:0015718 monocarboxylic acid transport // GO:0015728 mevalonate transport // GO:0032094 response to food // GO:0035879 plasma membrane lactate transport // GO:0035879 plasma membrane lactate transport // GO:0042593 glucose homeostasis // GO:0044237 cellular metabolic process // GO:0044…	GO:0005739 mitochondrion // GO:0005813 centrosome // GO:0005886 plasma membrane // GO:0005886 plasma membrane // GO:0005887 integral component of plasma membrane // GO:0005887 integral component of plasma membrane // GO:0016020 membrane // GO:0016021 integral component of membrane // GO:0070062 extracellular exosome // GO:0005886 plasma membrane // GO:0005887 integral component of plasma membrane…	GO:0008028 monocarboxylic acid transmembrane transporter activity // GO:0015129 lactate transmembrane transporter activity // GO:0015130 mevalonate transmembrane transporter activity // GO:0015293 symporter activity // GO:0042803 protein homodimerization activity // GO:0097159 organic cyclic compound binding // GO:0008028 monocarboxylic acid transmembrane transporter activity // GO:0015129 lactat…	---	solute carrier family 16 (monocarboxylate transporter), member 1	chr1	-	112911847	112957013	-0.984666	2.61738e-05	0.0111708	-0.149224	0.573776	0.847382
TC0100015817.hg.1	THEM4	GO:0006631 fatty acid metabolic process // GO:0007173 epidermal growth factor receptor signaling pathway // GO:0008286 insulin receptor signaling pathway // GO:0008543 fibroblast growth factor receptor signaling pathway // GO:0019432 triglyceride biosynthetic process // GO:0035338 long-chain fatty-acyl-CoA biosynthetic process // GO:0038095 Fc-epsilon receptor signaling pathway // GO:0043491 prot…	GO:0005739 mitochondrion // GO:0005743 mitochondrial inner membrane // GO:0005758 mitochondrial intermembrane space // GO:0005759 mitochondrial matrix // GO:0005829 cytosol // GO:0005886 plasma membrane // GO:0032587 ruffle membrane // GO:0005737 cytoplasm // GO:0005739 mitochondrion // GO:0005886 plasma membrane // GO:0016020 membrane // GO:0042995 cell projection	GO:0016290 palmitoyl-CoA hydrolase activity // GO:0016290 palmitoyl-CoA hydrolase activity // GO:0016787 hydrolase activity	---	thioesterase superfamily member 4	chr1	-	151870867	151909885	-0.540064	0.000260578	0.0376357	0.10556	0.536901	0.827996
TC0100015828.hg.1	RPTN	---	GO:0001533 cornified envelope // GO:0005578 proteinaceous extracellular matrix // GO:0005576 extracellular region	GO:0005509 calcium ion binding // GO:0046872 metal ion binding	---	repetin	chr1	-	152153595	152159228	-1.16409	0.00489436	0.154003	0.547335	0.265796	0.700462
TC0100015829.hg.1	HRNR	GO:0002244 hematopoietic progenitor cell differentiation // GO:0031424 keratinization // GO:0043163 cell envelope organization // GO:0061436 establishment of skin barrier // GO:0007275 multicellular organismal development	GO:0001533 cornified envelope // GO:0005634 nucleus // GO:0005737 cytoplasm // GO:0030313 cell envelope // GO:0036457 keratohyalin granule // GO:0048471 perinuclear region of cytoplasm // GO:0070062 extracellular exosome	GO:0005509 calcium ion binding // GO:0046872 metal ion binding	---	hornerin	chr1	-	152212076	152224196	-1.40497	0.000808817	0.0706346	0.090873	0.85249	0.954915
TC0100015835.hg.1	LCE3E	GO:0018149 peptide cross-linking // GO:0030216 keratinocyte differentiation // GO:0031424 keratinization // GO:0008544 epidermis development // GO:0018149 peptide cross-linking // GO:0030216 keratinocyte differentiation	GO:0001533 cornified envelope // GO:0005737 cytoplasm // GO:0001533 cornified envelope // GO:0005737 cytoplasm	GO:0005198 structural molecule activity // GO:0005515 protein binding // GO:0005198 structural molecule activity	---	late cornified envelope 3E	chr1	-	152565654	152566772	-1.46021	0.000233494	0.0376357	-0.00709407	0.987628	0.995343
TC0100015836.hg.1	LCE3D	GO:0018149 peptide cross-linking // GO:0030216 keratinocyte differentiation // GO:0031424 keratinization // GO:0008544 epidermis development // GO:0018149 peptide cross-linking // GO:0030216 keratinocyte differentiation	GO:0001533 cornified envelope // GO:0005737 cytoplasm // GO:0001533 cornified envelope // GO:0005737 cytoplasm	GO:0005198 structural molecule activity // GO:0005198 structural molecule activity	---	late cornified envelope 3D	chr1	-	152579029	152580504	-1.65701	0.000102094	0.027702	-0.0146444	0.976067	0.992563
TC0100015837.hg.1	LCE3A	GO:0018149 peptide cross-linking // GO:0030216 keratinocyte differentiation // GO:0031424 keratinization // GO:0008544 epidermis development // GO:0018149 peptide cross-linking // GO:0030216 keratinocyte differentiation	GO:0001533 cornified envelope // GO:0005737 cytoplasm // GO:0001533 cornified envelope // GO:0005737 cytoplasm	GO:0005198 structural molecule activity // GO:0005198 structural molecule activity	---	late cornified envelope 3A	chr1	-	152622834	152623103	-0.627818	0.000162746	0.0354919	-0.0363621	0.849309	0.953839
TC0100015847.hg.1	SPRR2D	GO:0008544 epidermis development // GO:0018149 peptide cross-linking // GO:0030216 keratinocyte differentiation // GO:0031424 keratinization // GO:0018149 peptide cross-linking // GO:0030216 keratinocyte differentiation	GO:0001533 cornified envelope // GO:0005737 cytoplasm // GO:0001533 cornified envelope // GO:0001533 cornified envelope // GO:0005737 cytoplasm	GO:0005198 structural molecule activity // GO:0005198 structural molecule activity	---	small proline-rich protein 2D	chr1	-	153039725	153041931	-1.38176	0.000303017	0.0413786	0.410564	0.354661	0.73981
TC0100015850.hg.1	SPRR2B	GO:0008544 epidermis development // GO:0018149 peptide cross-linking // GO:0030216 keratinocyte differentiation // GO:0030216 keratinocyte differentiation // GO:0031424 keratinization // GO:0018149 peptide cross-linking // GO:0030216 keratinocyte differentiation	GO:0001533 cornified envelope // GO:0001533 cornified envelope // GO:0005737 cytoplasm // GO:0001533 cornified envelope // GO:0001533 cornified envelope // GO:0005737 cytoplasm // GO:0005737 cytoplasm	GO:0005198 structural molecule activity // GO:0005198 structural molecule activity	---	small proline-rich protein 2B	chr1	-	153070224	153071608	-1.62629	0.000183495	0.0368714	0.499007	0.320527	0.722111
TC0100015851.hg.1	SPRR2E	GO:0008544 epidermis development // GO:0018149 peptide cross-linking // GO:0030216 keratinocyte differentiation // GO:0031424 keratinization // GO:0018149 peptide cross-linking // GO:0030216 keratinocyte differentiation	GO:0001533 cornified envelope // GO:0005737 cytoplasm // GO:0001533 cornified envelope // GO:0001533 cornified envelope // GO:0005737 cytoplasm	GO:0005198 structural molecule activity // GO:0005515 protein binding	---	small proline-rich protein 2E	chr1	-	153093135	153106184	-1.08302	0.000340927	0.0445187	0.0585179	0.867114	0.960756
TC0100015852.hg.1	SPRR2F	GO:0008544 epidermis development // GO:0018149 peptide cross-linking // GO:0030216 keratinocyte differentiation // GO:0030216 keratinocyte differentiation // GO:0031424 keratinization // GO:0018149 peptide cross-linking // GO:0030216 keratinocyte differentiation	GO:0001533 cornified envelope // GO:0001533 cornified envelope // GO:0005737 cytoplasm // GO:0001533 cornified envelope // GO:0001533 cornified envelope // GO:0005737 cytoplasm // GO:0005737 cytoplasm	GO:0005198 structural molecule activity // GO:0005198 structural molecule activity	---	small proline-rich protein 2F	chr1	-	153112114	153113515	-1.41392	1.51689e-05	0.00874287	0.502359	0.17561	0.652713
TC0100015853.hg.1	SPRR2G	GO:0008544 epidermis development // GO:0018149 peptide cross-linking // GO:0030216 keratinocyte differentiation // GO:0030216 keratinocyte differentiation // GO:0031424 keratinization // GO:0018149 peptide cross-linking // GO:0030216 keratinocyte differentiation	GO:0001533 cornified envelope // GO:0001533 cornified envelope // GO:0005737 cytoplasm // GO:0001533 cornified envelope // GO:0001533 cornified envelope // GO:0005737 cytoplasm // GO:0005737 cytoplasm	GO:0005198 structural molecule activity // GO:0005198 structural molecule activity	---	small proline-rich protein 2G	chr1	-	153149582	153150951	-1.12429	0.00698514	0.17455	-0.178005	0.718893	0.910893
TC0100015856.hg.1	S100A12	GO:0002548 monocyte chemotaxis // GO:0006805 xenobiotic metabolic process // GO:0006954 inflammatory response // GO:0030593 neutrophil chemotaxis // GO:0031640 killing of cells of other organism // GO:0042742 defense response to bacterium // GO:0043123 positive regulation of I-kappaB kinase/NF-kappaB signaling // GO:0043406 positive regulation of MAP kinase activity // GO:0045087 innate immune re…	GO:0005576 extracellular region // GO:0005634 nucleus // GO:0005737 cytoplasm // GO:0005829 cytosol // GO:0005856 cytoskeleton // GO:0005886 plasma membrane // GO:0005576 extracellular region // GO:0005737 cytoplasm // GO:0005856 cytoskeleton // GO:0005886 plasma membrane // GO:0016020 membrane	GO:0005507 copper ion binding // GO:0005509 calcium ion binding // GO:0005515 protein binding // GO:0008270 zinc ion binding // GO:0050786 RAGE receptor binding // GO:0050786 RAGE receptor binding // GO:0050786 RAGE receptor binding // GO:0005509 calcium ion binding // GO:0046872 metal ion binding	---	S100 calcium binding protein A12	chr1	-	153373705	153375649	-1.9902	4.08253e-09	4.26482e-05	-0.0195488	0.955899	0.988106
TC0100015858.hg.1	S100A8	GO:0001816 cytokine production // GO:0002523 leukocyte migration involved in inflammatory response // GO:0002526 acute inflammatory response // GO:0002544 chronic inflammatory response // GO:0002793 positive regulation of peptide secretion // GO:0006914 autophagy // GO:0006919 activation of cysteine-type endopeptidase activity involved in apoptotic process // GO:0006954 inflammatory response // G…	GO:0005576 extracellular region // GO:0005615 extracellular space // GO:0005634 nucleus // GO:0005829 cytosol // GO:0005856 cytoskeleton // GO:0005886 plasma membrane // GO:0070062 extracellular exosome // GO:0005576 extracellular region // GO:0005615 extracellular space // GO:0005737 cytoplasm // GO:0005856 cytoskeleton // GO:0005886 plasma membrane // GO:0016020 membrane	GO:0005509 calcium ion binding // GO:0005515 protein binding // GO:0008017 microtubule binding // GO:0008270 zinc ion binding // GO:0035662 Toll-like receptor 4 binding // GO:0050544 arachidonic acid binding // GO:0050786 RAGE receptor binding // GO:0005509 calcium ion binding // GO:0008017 microtubule binding // GO:0008270 zinc ion binding // GO:0035662 Toll-like receptor 4 binding // GO:0046872…	---	S100 calcium binding protein A8	chr1	-	153390032	153391188	-1.40601	0.0270795	0.277167	0.624594	0.414036	0.767995
TC0100015862.hg.1	S100A7	GO:0000302 response to reactive oxygen species // GO:0001525 angiogenesis // GO:0008544 epidermis development // GO:0010820 positive regulation of T cell chemotaxis // GO:0030216 keratinocyte differentiation // GO:0032496 response to lipopolysaccharide // GO:0045087 innate immune response // GO:0050829 defense response to Gram-negative bacterium // GO:0051238 sequestering of metal ion // GO:00703…	GO:0005576 extracellular region // GO:0005576 extracellular region // GO:0005634 nucleus // GO:0005737 cytoplasm // GO:0005737 cytoplasm // GO:0005783 endoplasmic reticulum // GO:0005829 cytosol // GO:0005925 focal adhesion // GO:0070062 extracellular exosome // GO:0005576 extracellular region // GO:0005737 cytoplasm	GO:0005509 calcium ion binding // GO:0005515 protein binding // GO:0008270 zinc ion binding // GO:0008270 zinc ion binding // GO:0050786 RAGE receptor binding // GO:0005509 calcium ion binding // GO:0046872 metal ion binding	---	S100 calcium binding protein A7	chr1	-	153457744	153460701	-0.980919	0.0288423	0.281587	0.52888	0.327797	0.725238
TC0100015868.hg.1	S100A2	GO:0043542 endothelial cell migration	GO:0005575 cellular_component	GO:0005509 calcium ion binding // GO:0005515 protein binding // GO:0042802 identical protein binding // GO:0005509 calcium ion binding // GO:0046872 metal ion binding	---	S100 calcium binding protein A2	chr1	-	153561108	153567890	-1.21287	7.99858e-05	0.0242195	0.349979	0.321125	0.722111
TC0100015871.hg.1	S100A16	GO:0051592 response to calcium ion	GO:0005730 nucleolus // GO:0005737 cytoplasm // GO:0005829 cytosol // GO:0005886 plasma membrane // GO:0070062 extracellular exosome // GO:0005634 nucleus // GO:0005730 nucleolus // GO:0005737 cytoplasm	GO:0005509 calcium ion binding // GO:0005515 protein binding // GO:0042803 protein homodimerization activity // GO:0044822 poly(A) RNA binding // GO:0005509 calcium ion binding // GO:0046872 metal ion binding	---	S100 calcium binding protein A16	chr1	-	153606886	153613145	-0.733496	0.00159413	0.0976718	-0.211357	0.438712	0.778941
TC0100015902.hg.1	C1orf43	GO:0055114 oxidation-reduction process	GO:0016021 integral component of membrane // GO:0016020 membrane	GO:0016491 oxidoreductase activity	---	chromosome 1 open reading frame 43	chr1	-	154206701	154220797	-0.510247	0.0245422	0.269448	-0.095501	0.725447	0.913906
TC0100015994.hg.1	CCT3	GO:0006457 protein folding // GO:0007339 binding of sperm to zona pellucida // GO:0044267 cellular protein metabolic process // GO:0046931 pore complex assembly // GO:0051084 'de novo' posttranslational protein folding // GO:1901998 toxin transport // GO:0006457 protein folding	GO:0002199 zona pellucida receptor complex // GO:0005737 cytoplasm // GO:0005829 cytosol // GO:0005832 chaperonin-containing T-complex // GO:0005856 cytoskeleton // GO:0005874 microtubule // GO:0005886 plasma membrane // GO:0043209 myelin sheath // GO:0044297 cell body // GO:0070062 extracellular exosome // GO:0005737 cytoplasm	GO:0005515 protein binding // GO:0005524 ATP binding // GO:0044822 poly(A) RNA binding // GO:0051082 unfolded protein binding // GO:0000166 nucleotide binding // GO:0051082 unfolded protein binding	---	chaperonin containing TCP1, subunit 3 (gamma)	chr1	-	156308961	156367873	-0.632712	0.00108623	0.0819297	-0.130968	0.563123	0.842065
TC0100016006.hg.1	GPATCH4	GO:0002244 hematopoietic progenitor cell differentiation	---	GO:0005515 protein binding // GO:0044822 poly(A) RNA binding // GO:0003676 nucleic acid binding	---	G-patch domain containing 4	chr1	-	156594308	156601496	-0.499718	0.00109822	0.0825362	-0.199551	0.267036	0.700903
TC0100016018.hg.1	CRABP2	GO:0006355 regulation of transcription, DNA-templated // GO:0006810 transport // GO:0007165 signal transduction // GO:0008544 epidermis development // GO:0035115 embryonic forelimb morphogenesis // GO:0042573 retinoic acid metabolic process // GO:0048385 regulation of retinoic acid receptor signaling pathway // GO:0048672 positive regulation of collateral sprouting	GO:0005654 nucleoplasm // GO:0005654 nucleoplasm // GO:0005737 cytoplasm // GO:0005783 endoplasmic reticulum // GO:0005829 cytosol // GO:0070062 extracellular exosome // GO:0005634 nucleus // GO:0005737 cytoplasm	GO:0001972 retinoic acid binding // GO:0005215 transporter activity // GO:0005501 retinoid binding // GO:0005515 protein binding // GO:0016918 retinal binding // GO:0019841 retinol binding // GO:0008289 lipid binding	---	cellular retinoic acid binding protein 2	chr1	-	156699606	156705816	-0.568266	0.00381446	0.139001	0.15718	0.498575	0.808752
TC0100016020.hg.1	ISG20L2	GO:0042254 ribosome biogenesis // GO:0090305 nucleic acid phosphodiester bond hydrolysis // GO:0008152 metabolic process	GO:0005654 nucleoplasm // GO:0005730 nucleolus // GO:0005634 nucleus	GO:0004527 exonuclease activity // GO:0005515 protein binding // GO:0044822 poly(A) RNA binding // GO:0003676 nucleic acid binding // GO:0004518 nuclease activity // GO:0016787 hydrolase activity	---	interferon stimulated exonuclease gene 20kDa like 2	chr1	-	156721891	156728799	-0.564658	0.000913216	0.0748229	-0.201311	0.312886	0.718327
TC0100016112.hg.1	TAGLN2	GO:0030855 epithelial cell differentiation	GO:0031982 vesicle // GO:0070062 extracellular exosome	GO:0005515 protein binding	---	transgelin 2	chr1	-	159918107	159925732	-0.687812	0.000182597	0.0368714	-0.161471	0.446256	0.782702
TC0100016359.hg.1	SELL	GO:0007155 cell adhesion // GO:0007596 blood coagulation // GO:0033198 response to ATP // GO:0034201 response to oleic acid // GO:0042981 regulation of apoptotic process // GO:0050776 regulation of immune response // GO:0050900 leukocyte migration // GO:0055093 response to hyperoxia // GO:0070543 response to linoleic acid // GO:0090023 positive regulation of neutrophil chemotaxis // GO:0007155 ce…	GO:0005886 plasma membrane // GO:0005887 integral component of plasma membrane // GO:0009897 external side of plasma membrane // GO:0005886 plasma membrane // GO:0009986 cell surface // GO:0016020 membrane // GO:0016021 integral component of membrane	GO:0002020 protease binding // GO:0005515 protein binding // GO:0008201 heparin binding // GO:0030246 carbohydrate binding // GO:0043208 glycosphingolipid binding // GO:0050839 cell adhesion molecule binding // GO:0030246 carbohydrate binding // GO:0051861 glycolipid binding	---	selectin L	chr1	-	169690665	169711702	-0.668862	0.00890409	0.191985	0.593722	0.0545403	0.624148
TC0100016715.hg.1	PTGS2	GO:0001516 prostaglandin biosynthetic process // GO:0001516 prostaglandin biosynthetic process // GO:0001525 angiogenesis // GO:0006693 prostaglandin metabolic process // GO:0006766 vitamin metabolic process // GO:0006767 water-soluble vitamin metabolic process // GO:0006769 nicotinamide metabolic process // GO:0006928 movement of cell or subcellular component // GO:0006954 inflammatory response …	GO:0005634 nucleus // GO:0005737 cytoplasm // GO:0005737 cytoplasm // GO:0005783 endoplasmic reticulum // GO:0005788 endoplasmic reticulum lumen // GO:0005789 endoplasmic reticulum membrane // GO:0005901 caveola // GO:0043005 neuron projection // GO:0043234 protein complex // GO:0005783 endoplasmic reticulum // GO:0005789 endoplasmic reticulum membrane // GO:0016020 membrane // GO:0031090 organel…	GO:0004601 peroxidase activity // GO:0004666 prostaglandin-endoperoxide synthase activity // GO:0005515 protein binding // GO:0008289 lipid binding // GO:0019899 enzyme binding // GO:0020037 heme binding // GO:0042803 protein homodimerization activity // GO:0046872 metal ion binding // GO:0050473 arachidonate 15-lipoxygenase activity // GO:0004601 peroxidase activity // GO:0004666 prostaglandin-e…	GenMAPP Eicosanoid_Synthesis // GenMAPP Prostaglandin_synthesis_regulation // MetaCyc PWY66-394 // MetaCyc PWY66-395 // MetaCyc PWY66-393 // MetaCyc PWY66-374	prostaglandin-endoperoxide synthase 2 (prostaglandin G/H synthase and cyclooxygenase)	chr1	-	186671791	186680427	-0.636358	0.0192281	0.250128	0.18427	0.571205	0.845723
TC0100016952.hg.1	UBE2T	GO:0006281 DNA repair // GO:0006281 DNA repair // GO:0006513 protein monoubiquitination // GO:0006974 cellular response to DNA damage stimulus // GO:0035519 protein K29-linked ubiquitination // GO:0036297 interstrand cross-link repair // GO:0044314 protein K27-linked ubiquitination // GO:0051865 protein autoubiquitination // GO:0070534 protein K63-linked ubiquitination // GO:0070936 protein K48-l…	GO:0005634 nucleus // GO:0005654 nucleoplasm // GO:0005737 cytoplasm // GO:0005634 nucleus // GO:0005737 cytoplasm	GO:0003682 chromatin binding // GO:0004842 ubiquitin-protein transferase activity // GO:0005524 ATP binding // GO:0031625 ubiquitin protein ligase binding // GO:0061630 ubiquitin protein ligase activity // GO:0061631 ubiquitin conjugating enzyme activity // GO:0000166 nucleotide binding // GO:0016740 transferase activity // GO:0061630 ubiquitin protein ligase activity	---	ubiquitin conjugating enzyme E2T	chr1	-	202331657	202341980	-0.510682	0.0189731	0.24954	-0.126065	0.62838	0.874667
TC0100016971.hg.1	ADIPOR1	GO:0007186 G-protein coupled receptor signaling pathway // GO:0009755 hormone-mediated signaling pathway // GO:0010906 regulation of glucose metabolic process // GO:0019216 regulation of lipid metabolic process // GO:0019395 fatty acid oxidation // GO:0030308 negative regulation of cell growth // GO:0033210 leptin-mediated signaling pathway // GO:0033211 adiponectin-activated signaling pathway //…	GO:0005886 plasma membrane // GO:0016020 membrane // GO:0016021 integral component of membrane // GO:0031226 intrinsic component of plasma membrane // GO:0005886 plasma membrane // GO:0016020 membrane	GO:0004872 receptor activity // GO:0019901 protein kinase binding // GO:0042802 identical protein binding // GO:0046872 metal ion binding // GO:0046982 protein heterodimerization activity // GO:0055100 adiponectin binding // GO:0097003 adipokinetic hormone receptor activity // GO:0004872 receptor activity // GO:0004872 receptor activity	---	adiponectin receptor 1	chr1	-	202940823	202958572	-0.511928	0.000310844	0.0421719	0.0426317	0.795033	0.936443
TC0100016973.hg.1	CYB5R1	GO:0016126 sterol biosynthetic process // GO:0055114 oxidation-reduction process // GO:1903955 positive regulation of protein targeting to mitochondrion // GO:0006629 lipid metabolic process // GO:0006694 steroid biosynthetic process // GO:0008150 biological_process // GO:0008202 steroid metabolic process	GO:0005739 mitochondrion // GO:0016020 membrane // GO:0016021 integral component of membrane // GO:0070062 extracellular exosome // GO:0016020 membrane	GO:0004128 cytochrome-b5 reductase activity, acting on NAD(P)H // GO:0005515 protein binding // GO:0003674 molecular_function // GO:0016491 oxidoreductase activity	---	cytochrome b5 reductase 1	chr1	-	202961869	202967280	-0.525983	0.0159167	0.236935	-0.148313	0.569574	0.844579
TC0100017110.hg.1	FCMR	GO:0002376 immune system process // GO:0006968 cellular defense response // GO:0043066 negative regulation of apoptotic process	GO:0005576 extracellular region // GO:0016021 integral component of membrane // GO:0016020 membrane	---	---	Fc fragment of IgM receptor	chr1	-	206903286	206923247	-0.497557	0.0180418	0.246169	0.82694	0.00164639	0.618744
TC0100017118.hg.1	YOD1	GO:0030433 ER-associated ubiquitin-dependent protein catabolic process // GO:0030968 endoplasmic reticulum unfolded protein response // GO:0035523 protein K29-linked deubiquitination // GO:0035871 protein K11-linked deubiquitination // GO:0035871 protein K11-linked deubiquitination // GO:0070536 protein K63-linked deubiquitination // GO:0070536 protein K63-linked deubiquitination // GO:0071108 pr…	---	GO:0004843 ubiquitin-specific protease activity // GO:0005515 protein binding // GO:0031625 ubiquitin protein ligase binding // GO:0046872 metal ion binding // GO:0061578 Lys63-specific deubiquitinase activity // GO:1904265 ubiquitin-specific protease activity involved in negative regulation of retrograde protein transport, ER to cytosol // GO:1990380 Lys48-specific deubiquitinase activity // GO:…	---	YOD1 deubiquitinase	chr1	-	207043849	207052980	-0.509198	0.0346579	0.298405	-0.496268	0.0904856	0.625821
TC0100017167.hg.1	LAMB3	GO:0007155 cell adhesion // GO:0008544 epidermis development // GO:0022617 extracellular matrix disassembly // GO:0030198 extracellular matrix organization // GO:0031581 hemidesmosome assembly // GO:0034329 cell junction assembly // GO:0035987 endodermal cell differentiation // GO:0050873 brown fat cell differentiation	GO:0005576 extracellular region // GO:0005610 laminin-5 complex // GO:0005576 extracellular region // GO:0005578 proteinaceous extracellular matrix // GO:0005604 basement membrane	GO:0005198 structural molecule activity // GO:0005515 protein binding // GO:0032403 protein complex binding	---	laminin, beta 3	chr1	-	209614870	209652475	-0.51078	0.0142368	0.229404	-0.144502	0.561513	0.841403
TC0100018294.hg.1	LCE3C	GO:0018149 peptide cross-linking // GO:0030216 keratinocyte differentiation // GO:0031424 keratinization // GO:0008544 epidermis development // GO:0018149 peptide cross-linking // GO:0030216 keratinocyte differentiation	GO:0001533 cornified envelope // GO:0005737 cytoplasm // GO:0001533 cornified envelope // GO:0005737 cytoplasm	GO:0005198 structural molecule activity // GO:0005515 protein binding // GO:0005198 structural molecule activity	---	late cornified envelope 3C	chr1	+	152600662	152601086	-0.59192	0.00755402	0.179754	-0.0997843	0.704493	0.906246
TC0100018403.hg.1	ERRFI1	GO:0006950 response to stress // GO:0007175 negative regulation of epidermal growth factor-activated receptor activity // GO:0007175 negative regulation of epidermal growth factor-activated receptor activity // GO:0031953 negative regulation of protein autophosphorylation // GO:0032691 negative regulation of interleukin-1 beta production // GO:0032869 cellular response to insulin stimulus // GO:0…	GO:0005634 nucleus // GO:0005737 cytoplasm // GO:0005737 cytoplasm // GO:0005829 cytosol // GO:0031234 extrinsic component of cytoplasmic side of plasma membrane // GO:0031234 extrinsic component of cytoplasmic side of plasma membrane // GO:0005737 cytoplasm // GO:0005737 cytoplasm // GO:0005886 plasma membrane // GO:0016020 membrane // GO:0031234 extrinsic component of cytoplasmic side of plasma…	GO:0005096 GTPase activator activity // GO:0005515 protein binding // GO:0017124 SH3 domain binding // GO:0019901 protein kinase binding // GO:0031267 small GTPase binding // GO:0019900 kinase binding	---	ERBB receptor feedback inhibitor 1	chr1	-	8011719	8026333	-1.03761	2.31569e-06	0.00301918	-0.00946512	0.968954	0.990778
TC0100018418.hg.1	IFFO2	---	GO:0005882 intermediate filament	GO:0005198 structural molecule activity	---	intermediate filament family orphan 2	chr1	-	18904280	18956686	-0.549477	0.0128616	0.22195	-0.107273	0.683839	0.899032
TC0100018440.hg.1	STIL	GO:0000578 embryonic axis specification // GO:0001701 in utero embryonic development // GO:0001843 neural tube closure // GO:0001947 heart looping // GO:0007052 mitotic spindle organization // GO:0007224 smoothened signaling pathway // GO:0007368 determination of left/right symmetry // GO:0008283 cell proliferation // GO:0021915 neural tube development // GO:0030900 forebrain development // GO:00…	GO:0005737 cytoplasm // GO:0005813 centrosome // GO:0005814 centriole // GO:0005829 cytosol // GO:0005737 cytoplasm	GO:0005515 protein binding	---	SCL/TAL1 interrupting locus	chr1	-	47250139	47314147	-0.645471	0.00570614	0.162821	-0.123647	0.654988	0.88744
TC0100018484.hg.1	MCL1	GO:0001709 cell fate determination // GO:0007275 multicellular organismal development // GO:0008630 intrinsic apoptotic signaling pathway in response to DNA damage // GO:0008637 apoptotic mitochondrial changes // GO:0019725 cellular homeostasis // GO:0034097 response to cytokine // GO:0071806 protein transmembrane transport // GO:0097192 extrinsic apoptotic signaling pathway in absence of ligand …	GO:0005634 nucleus // GO:0005654 nucleoplasm // GO:0005737 cytoplasm // GO:0005739 mitochondrion // GO:0005741 mitochondrial outer membrane // GO:0005759 mitochondrial matrix // GO:0005829 cytosol // GO:0016020 membrane // GO:0016020 membrane // GO:0016021 integral component of membrane // GO:0097136 Bcl-2 family protein complex // GO:0005634 nucleus // GO:0005737 cytoplasm // GO:0005739 mitochon…	GO:0005515 protein binding // GO:0015266 protein channel activity // GO:0042803 protein homodimerization activity // GO:0046982 protein heterodimerization activity // GO:0051434 BH3 domain binding // GO:0042803 protein homodimerization activity	GenMAPP Apoptosis_GenMAPP // GenMAPP Apoptosis_KEGG	myeloid cell leukemia 1	chr1	-	150574551	150579738	-0.760017	0.00535447	0.158457	-0.0770252	0.811534	0.942189
TC0100018492.hg.1	SPRR2A	GO:0008544 epidermis development // GO:0018149 peptide cross-linking // GO:0030216 keratinocyte differentiation // GO:0030216 keratinocyte differentiation // GO:0031424 keratinization // GO:0018149 peptide cross-linking // GO:0030216 keratinocyte differentiation	GO:0001533 cornified envelope // GO:0001533 cornified envelope // GO:0005737 cytoplasm // GO:0001533 cornified envelope // GO:0001533 cornified envelope // GO:0005737 cytoplasm	GO:0005198 structural molecule activity // GO:0005515 protein binding // GO:0005198 structural molecule activity	---	small proline-rich protein 2A	chr1	-	153056113	153057537	-2.03311	0.000331965	0.0438971	1.01543	0.124967	0.638062
TC0100018529.hg.1	SELE	GO:0002092 positive regulation of receptor internalization // GO:0002523 leukocyte migration involved in inflammatory response // GO:0002687 positive regulation of leukocyte migration // GO:0006954 inflammatory response // GO:0007157 heterophilic cell-cell adhesion via plasma membrane cell adhesion molecules // GO:0007159 leukocyte cell-cell adhesion // GO:0007202 activation of phospholipase C ac…	GO:0005615 extracellular space // GO:0005886 plasma membrane // GO:0005901 caveola // GO:0005905 coated pit // GO:0016021 integral component of membrane // GO:0030863 cortical cytoskeleton // GO:0045121 membrane raft // GO:0048471 perinuclear region of cytoplasm // GO:0005886 plasma membrane // GO:0016020 membrane	GO:0004888 transmembrane signaling receptor activity // GO:0005515 protein binding // GO:0033691 sialic acid binding // GO:0043274 phospholipase binding // GO:0070492 oligosaccharide binding // GO:0030246 carbohydrate binding	---	selectin E	chr1	-	169722640	169734079	-0.859143	0.00939804	0.196028	0.59273	0.135521	0.638062
TC0200006677.hg.1	RRM2	GO:0000082 G1/S transition of mitotic cell cycle // GO:0000083 regulation of transcription involved in G1/S transition of mitotic cell cycle // GO:0000278 mitotic cell cycle // GO:0006260 DNA replication // GO:0009186 deoxyribonucleoside diphosphate metabolic process // GO:0009263 deoxyribonucleotide biosynthetic process // GO:0009263 deoxyribonucleotide biosynthetic process // GO:0015949 nucleob…	GO:0005634 nucleus // GO:0005654 nucleoplasm // GO:0005737 cytoplasm // GO:0005829 cytosol // GO:0005829 cytosol // GO:0005971 ribonucleoside-diphosphate reductase complex // GO:0005737 cytoplasm // GO:0005829 cytosol // GO:0005971 ribonucleoside-diphosphate reductase complex // GO:0016020 membrane // GO:0016021 integral component of membrane	GO:0004748 ribonucleoside-diphosphate reductase activity, thioredoxin disulfide as acceptor // GO:0004748 ribonucleoside-diphosphate reductase activity, thioredoxin disulfide as acceptor // GO:0004748 ribonucleoside-diphosphate reductase activity, thioredoxin disulfide as acceptor // GO:0005515 protein binding // GO:0046872 metal ion binding // GO:0004748 ribonucleoside-diphosphate reductase acti…	HumanCyc PWY-6125 // HumanCyc PWY-6126 // HumanCyc PWY0-166	ribonucleotide reductase M2	chr2	+	10122328	10131419	-0.833247	0.000384435	0.0476691	0.181129	0.505822	0.811662
TC0200006831.hg.1	VSNL1	GO:0035774 positive regulation of insulin secretion involved in cellular response to glucose stimulus // GO:0045921 positive regulation of exocytosis // GO:0046676 negative regulation of insulin secretion	GO:0005829 cytosol // GO:0016020 membrane	GO:0005509 calcium ion binding // GO:0005515 protein binding // GO:0046872 metal ion binding	---	visinin like 1	chr2	+	17539126	17657018	-0.658126	0.00158782	0.0976718	0.689803	0.00627051	0.618744
TC0200007111.hg.1	WDR43	GO:0000003 reproduction // GO:0000132 establishment of mitotic spindle orientation // GO:0007097 nuclear migration // GO:0031023 microtubule organizing center organization // GO:0047496 vesicle transport along microtubule // GO:2000574 regulation of microtubule motor activity // GO:0000003 reproduction // GO:0000132 establishment of mitotic spindle orientation // GO:0007097 nuclear migration // G…	GO:0000776 kinetochore // GO:0005730 nucleolus // GO:0005813 centrosome // GO:0005874 microtubule // GO:0005875 microtubule associated complex // GO:0005938 cell cortex // GO:0000776 kinetochore // GO:0005634 nucleus // GO:0005813 centrosome // GO:0005874 microtubule // GO:0005875 microtubule associated complex // GO:0005938 cell cortex	GO:0008017 microtubule binding // GO:0044822 poly(A) RNA binding // GO:0045502 dynein binding // GO:0008017 microtubule binding // GO:0045502 dynein binding	---	WD repeat domain 43	chr2	+	28894643	28948222	-0.496424	0.000657702	0.065668	-0.0671765	0.692029	0.901223
TC0200007144.hg.1	LCLAT1	GO:0006644 phospholipid metabolic process // GO:0006654 phosphatidic acid biosynthetic process // GO:0007275 multicellular organismal development // GO:0016024 CDP-diacylglycerol biosynthetic process // GO:0019432 triglyceride biosynthetic process // GO:0035965 cardiolipin acyl-chain remodeling // GO:0044255 cellular lipid metabolic process // GO:0044281 small molecule metabolic process // GO:004…	GO:0005789 endoplasmic reticulum membrane // GO:0016020 membrane // GO:0016021 integral component of membrane // GO:0005783 endoplasmic reticulum // GO:0005789 endoplasmic reticulum membrane // GO:0016020 membrane	GO:0003841 1-acylglycerol-3-phosphate O-acyltransferase activity // GO:0005515 protein binding // GO:0016740 transferase activity // GO:0016746 transferase activity, transferring acyl groups	---	lysocardiolipin acyltransferase 1	chr2	+	30447226	30644225	-0.70063	0.000946622	0.0769563	-0.121824	0.622561	0.871168
TC0200007419.hg.1	CAMKMT	GO:0018022 peptidyl-lysine methylation // GO:0032259 methylation	GO:0005634 nucleus // GO:0005794 Golgi apparatus // GO:0005634 nucleus // GO:0005737 cytoplasm	GO:0018025 calmodulin-lysine N-methyltransferase activity // GO:0008168 methyltransferase activity // GO:0016740 transferase activity	---	calmodulin-lysine N-methyltransferase	chr2	+	44361904	44772592	-0.511183	0.0179598	0.245894	0.254336	0.326455	0.724843
TC0200007664.hg.1	VRK2	GO:0006468 protein phosphorylation // GO:0006897 endocytosis // GO:0008360 regulation of cell shape // GO:0016032 viral process // GO:0016055 Wnt signaling pathway // GO:0018105 peptidyl-serine phosphorylation // GO:0034599 cellular response to oxidative stress // GO:0043408 regulation of MAPK cascade // GO:0046777 protein autophosphorylation // GO:2000659 regulation of interleukin-1-mediated sig…	GO:0005634 nucleus // GO:0005737 cytoplasm // GO:0005783 endoplasmic reticulum // GO:0005789 endoplasmic reticulum membrane // GO:0016021 integral component of membrane // GO:0031966 mitochondrial membrane // GO:0043234 protein complex // GO:0005634 nucleus // GO:0005737 cytoplasm // GO:0005739 mitochondrion // GO:0005783 endoplasmic reticulum // GO:0005789 endoplasmic reticulum membrane // GO:00…	GO:0004674 protein serine/threonine kinase activity // GO:0005515 protein binding // GO:0005524 ATP binding // GO:0019901 protein kinase binding // GO:0019904 protein domain specific binding // GO:0000166 nucleotide binding // GO:0004672 protein kinase activity // GO:0004674 protein serine/threonine kinase activity // GO:0004674 protein serine/threonine kinase activity // GO:0016301 kinase activi…	---	vaccinia related kinase 2	chr2	+	57907651	58159920	-0.586559	0.00105052	0.0809907	-0.0844452	0.686412	0.900186
TC0200007803.hg.1	LGALSL	---	GO:0005622 intracellular	GO:0005515 protein binding // GO:0030246 carbohydrate binding	---	lectin, galactoside-binding-like	chr2	+	64453969	64469986	-0.551447	0.0136777	0.226353	-0.416591	0.122117	0.637221
TC0200007886.hg.1	PNO1	---	GO:0005634 nucleus // GO:0005730 nucleolus // GO:0005634 nucleus // GO:0005730 nucleolus	GO:0044822 poly(A) RNA binding // GO:0003676 nucleic acid binding // GO:0003723 RNA binding	---	partner of NOB1 homolog	chr2	+	68157844	68176238	-0.59656	1.0917e-05	0.00801089	-0.107858	0.479662	0.798759
TC0200008041.hg.1	CCT7	GO:0006457 protein folding // GO:0007339 binding of sperm to zona pellucida // GO:0044267 cellular protein metabolic process // GO:0051084 'de novo' posttranslational protein folding // GO:1901998 toxin transport // GO:0006457 protein folding	GO:0002199 zona pellucida receptor complex // GO:0005737 cytoplasm // GO:0005739 mitochondrion // GO:0005829 cytosol // GO:0005832 chaperonin-containing T-complex // GO:0005874 microtubule // GO:0044297 cell body // GO:0070062 extracellular exosome // GO:0005737 cytoplasm	GO:0005515 protein binding // GO:0005524 ATP binding // GO:0042802 identical protein binding // GO:0051082 unfolded protein binding // GO:0000166 nucleotide binding // GO:0051082 unfolded protein binding	---	chaperonin containing TCP1, subunit 7 (eta)	chr2	+	73233420	73253022	-0.592229	0.0161618	0.237963	-0.366615	0.21541	0.672931
TC0200008259.hg.1	MAT2A	GO:0006556 S-adenosylmethionine biosynthetic process // GO:0006556 S-adenosylmethionine biosynthetic process // GO:0006730 one-carbon metabolic process // GO:0006805 xenobiotic metabolic process // GO:0032259 methylation // GO:0044281 small molecule metabolic process	GO:0005829 cytosol // GO:0005829 cytosol // GO:0048269 methionine adenosyltransferase complex // GO:0005829 cytosol	GO:0004478 methionine adenosyltransferase activity // GO:0005515 protein binding // GO:0005524 ATP binding // GO:0046872 metal ion binding // GO:0000166 nucleotide binding // GO:0004478 methionine adenosyltransferase activity // GO:0016740 transferase activity	HumanCyc SAM-PWY // HumanCyc PWY-5041 // HumanCyc METHIONINE-DEG1-PWY	methionine adenosyltransferase II, alpha	chr2	+	85538978	85545280	-0.549313	0.0128248	0.22195	-0.0499936	0.849283	0.953839
TC0200008502.hg.1	NCAPH	GO:0000278 mitotic cell cycle // GO:0007076 mitotic chromosome condensation // GO:0051301 cell division // GO:0007049 cell cycle // GO:0007067 mitotic nuclear division // GO:0007076 mitotic chromosome condensation // GO:0030261 chromosome condensation	GO:0000796 condensin complex // GO:0005634 nucleus // GO:0005829 cytosol // GO:0016020 membrane // GO:0000796 condensin complex // GO:0005694 chromosome // GO:0005737 cytoplasm	GO:0005515 protein binding	---	non-SMC condensin I complex subunit H	chr2	+	96335741	96377095	-0.525582	0.00131131	0.090122	-0.0309095	0.871667	0.962256
TC0200008945.hg.1	IL36G	GO:0006954 inflammatory response // GO:0007267 cell-cell signaling // GO:0019221 cytokine-mediated signaling pathway // GO:0032755 positive regulation of interleukin-6 production // GO:0045087 innate immune response // GO:0045662 negative regulation of myoblast differentiation // GO:1901740 negative regulation of myoblast fusion // GO:0001819 positive regulation of cytokine production // GO:00023…	GO:0005615 extracellular space // GO:0005576 extracellular region // GO:0005615 extracellular space // GO:0005615 extracellular space	GO:0005125 cytokine activity // GO:0005149 interleukin-1 receptor binding // GO:0005125 cytokine activity // GO:0005125 cytokine activity // GO:0005149 interleukin-1 receptor binding // GO:0005149 interleukin-1 receptor binding	---	interleukin 36, gamma	chr2	+	112973203	112985672	-1.37555	1.81187e-05	0.00923303	0.0273849	0.939666	0.984111
TC0200008949.hg.1	IL36RN	GO:0001960 negative regulation of cytokine-mediated signaling pathway // GO:0019221 cytokine-mediated signaling pathway // GO:0019732 antifungal humoral response // GO:0032700 negative regulation of interleukin-17 production // GO:0032715 negative regulation of interleukin-6 production // GO:0045087 innate immune response // GO:1902714 negative regulation of interferon-gamma secretion // GO:00023…	GO:0005615 extracellular space // GO:0005576 extracellular region // GO:0005615 extracellular space // GO:0005615 extracellular space	GO:0005125 cytokine activity // GO:0005149 interleukin-1 receptor binding // GO:0005152 interleukin-1 receptor antagonist activity // GO:0005515 protein binding // GO:0005125 cytokine activity // GO:0005125 cytokine activity // GO:0005149 interleukin-1 receptor binding // GO:0005149 interleukin-1 receptor binding // GO:0005152 interleukin-1 receptor antagonist activity	---	interleukin 36 receptor antagonist	chr2	+	113058638	113065382	-0.952499	0.00140638	0.0922909	-0.487974	0.165748	0.649727
TC0200009537.hg.1	KYNU	GO:0006569 tryptophan catabolic process // GO:0006569 tryptophan catabolic process // GO:0019441 tryptophan catabolic process to kynurenine // GO:0019442 tryptophan catabolic process to acetyl-CoA // GO:0019805 quinolinate biosynthetic process // GO:0034341 response to interferon-gamma // GO:0034354 'de novo' NAD biosynthetic process from tryptophan // GO:0034516 response to vitamin B6 // GO:0034…	GO:0005654 nucleoplasm // GO:0005737 cytoplasm // GO:0005739 mitochondrion // GO:0005829 cytosol // GO:0005829 cytosol // GO:0005737 cytoplasm // GO:0005829 cytosol	GO:0030170 pyridoxal phosphate binding // GO:0030429 kynureninase activity // GO:0030429 kynureninase activity // GO:0030429 kynureninase activity // GO:0042803 protein homodimerization activity // GO:0003824 catalytic activity // GO:0016787 hydrolase activity // GO:0030429 kynureninase activity	---	kynureninase	chr2	+	142877498	143055832	-0.987478	0.000385587	0.0476691	0.25525	0.429318	0.775427
TC0200010284.hg.1	MYO1B	GO:0006892 post-Golgi vesicle-mediated transport // GO:0007015 actin filament organization // GO:0008152 metabolic process // GO:0030048 actin filament-based movement // GO:0051017 actin filament bundle assembly // GO:0030048 actin filament-based movement // GO:0051017 actin filament bundle assembly	GO:0005737 cytoplasm // GO:0005769 early endosome // GO:0005884 actin filament // GO:0005886 plasma membrane // GO:0005903 brush border // GO:0010008 endosome membrane // GO:0016459 myosin complex // GO:0030175 filopodium // GO:0032588 trans-Golgi network membrane // GO:0048471 perinuclear region of cytoplasm // GO:0070062 extracellular exosome // GO:0071944 cell periphery // GO:0005737 cytoplasm…	GO:0000146 microfilament motor activity // GO:0000146 microfilament motor activity // GO:0005516 calmodulin binding // GO:0005524 ATP binding // GO:0005524 ATP binding // GO:0005546 phosphatidylinositol-4,5-bisphosphate binding // GO:0005547 phosphatidylinositol-3,4,5-trisphosphate binding // GO:0030898 actin-dependent ATPase activity // GO:0051015 actin filament binding // GO:0000146 microfilame…	---	myosin IB	chr2	+	191245185	191425389	-1.16276	0.000182336	0.0368714	0.0628424	0.860457	0.958105
TC0200010480.hg.1	NOP58	GO:0000154 rRNA modification // GO:0006364 rRNA processing // GO:0006608 snRNP protein import into nucleus // GO:0016049 cell growth // GO:0048254 snoRNA localization // GO:0000154 rRNA modification // GO:0006608 snRNP protein import into nucleus // GO:0042254 ribosome biogenesis	GO:0005634 nucleus // GO:0005730 nucleolus // GO:0005730 nucleolus // GO:0005732 small nucleolar ribonucleoprotein complex // GO:0005737 cytoplasm // GO:0015030 Cajal body // GO:0016020 membrane // GO:0031428 box C/D snoRNP complex // GO:0031428 box C/D snoRNP complex // GO:0032040 small-subunit processome // GO:0070761 pre-snoRNP complex // GO:0005634 nucleus // GO:0005654 nucleoplasm // GO:0005…	GO:0001094 TFIID-class transcription factor binding // GO:0005515 protein binding // GO:0030515 snoRNA binding // GO:0044822 poly(A) RNA binding // GO:0051117 ATPase binding	---	NOP58 ribonucleoprotein	chr2	+	202265716	202303666	-0.626991	0.00104875	0.0809907	-0.313056	0.164658	0.649727
TC0200010527.hg.1	ICOS	GO:0002517 T cell tolerance induction // GO:0006955 immune response // GO:0016337 single organismal cell-cell adhesion // GO:0031295 T cell costimulation // GO:0031295 T cell costimulation	GO:0005576 extracellular region // GO:0005886 plasma membrane // GO:0005887 integral component of plasma membrane // GO:0009897 external side of plasma membrane // GO:0005886 plasma membrane // GO:0016020 membrane // GO:0016021 integral component of membrane	---	---	inducible T-cell co-stimulator	chr2	+	203936748	203961577	-0.61507	0.00696152	0.17455	0.29586	0.276168	0.704377
TC0200010577.hg.1	ADAM23	GO:0006508 proteolysis // GO:0007155 cell adhesion // GO:0007417 central nervous system development // GO:0007229 integrin-mediated signaling pathway	GO:0005576 extracellular region // GO:0005886 plasma membrane // GO:0005887 integral component of plasma membrane // GO:0005886 plasma membrane // GO:0016020 membrane // GO:0016021 integral component of membrane	GO:0004222 metalloendopeptidase activity // GO:0005178 integrin binding // GO:0005515 protein binding // GO:0008237 metallopeptidase activity // GO:0008270 zinc ion binding // GO:0008237 metallopeptidase activity	---	ADAM metallopeptidase domain 23	chr2	+	206443539	206621131	-0.503715	0.01627	0.238046	-0.060227	0.809885	0.941778
TC0200010788.hg.1	ARPC2	GO:0006928 movement of cell or subcellular component // GO:0007264 small GTPase mediated signal transduction // GO:0007411 axon guidance // GO:0010592 positive regulation of lamellipodium assembly // GO:0034314 Arp2/3 complex-mediated actin nucleation // GO:0038096 Fc-gamma receptor signaling pathway involved in phagocytosis // GO:0045087 innate immune response // GO:0048013 ephrin receptor signa…	GO:0005737 cytoplasm // GO:0005768 endosome // GO:0005794 Golgi apparatus // GO:0005829 cytosol // GO:0005885 Arp2/3 protein complex // GO:0005886 plasma membrane // GO:0005925 focal adhesion // GO:0015629 actin cytoskeleton // GO:0031252 cell leading edge // GO:0043005 neuron projection // GO:0045202 synapse // GO:0070062 extracellular exosome // GO:0005737 cytoplasm // GO:0005856 cytoskeleton /…	GO:0005200 structural constituent of cytoskeleton // GO:0005515 protein binding // GO:0019894 kinesin binding // GO:0035650 AP-1 adaptor complex binding // GO:0051015 actin filament binding // GO:0071933 Arp2/3 complex binding // GO:0003779 actin binding // GO:0005200 structural constituent of cytoskeleton	---	actin related protein 2/3 complex subunit 2	chr2	+	218217094	218254356	-0.525985	0.00114042	0.0841938	-0.277317	0.145811	0.643979
TC0200011720.hg.1	ODC1	GO:0001822 kidney development // GO:0006521 regulation of cellular amino acid metabolic process // GO:0006595 polyamine metabolic process // GO:0008284 positive regulation of cell proliferation // GO:0009615 response to virus // GO:0033387 putrescine biosynthetic process from ornithine // GO:0033387 putrescine biosynthetic process from ornithine // GO:0033387 putrescine biosynthetic process from …	GO:0005737 cytoplasm // GO:0005737 cytoplasm // GO:0005829 cytosol // GO:0048471 perinuclear region of cytoplasm // GO:0005575 cellular_component // GO:0005737 cytoplasm // GO:0005737 cytoplasm // GO:0005829 cytosol	GO:0004586 ornithine decarboxylase activity // GO:0004586 ornithine decarboxylase activity // GO:0004586 ornithine decarboxylase activity // GO:0005515 protein binding // GO:0042803 protein homodimerization activity // GO:0003824 catalytic activity // GO:0004586 ornithine decarboxylase activity // GO:0016829 lyase activity // GO:0016831 carboxy-lyase activity // GO:0042803 protein homodimerizatio…	---	ornithine decarboxylase 1	chr2	-	10439968	10448554	-0.946115	9.56369e-06	0.00768516	0.0279269	0.907228	0.973834
TC0200012642.hg.1	MTIF2	GO:0006446 regulation of translational initiation // GO:0006996 organelle organization // GO:0032543 mitochondrial translation // GO:0032790 ribosome disassembly // GO:0070124 mitochondrial translational initiation // GO:0070124 mitochondrial translational initiation // GO:0070124 mitochondrial translational initiation // GO:0006412 translation // GO:0006413 translational initiation // GO:0070124…	GO:0005654 nucleoplasm // GO:0005739 mitochondrion // GO:0005739 mitochondrion // GO:0005622 intracellular // GO:0005739 mitochondrion	GO:0003743 translation initiation factor activity // GO:0003924 GTPase activity // GO:0005525 GTP binding // GO:0008135 translation factor activity, RNA binding // GO:0043024 ribosomal small subunit binding // GO:0044822 poly(A) RNA binding // GO:0000166 nucleotide binding // GO:0003743 translation initiation factor activity // GO:0003743 translation initiation factor activity // GO:0003924 GTPas…	---	mitochondrial translational initiation factor 2	chr2	-	55236595	55269347	-0.510455	0.0345367	0.298235	-0.169826	0.558722	0.839768
TC0200013861.hg.1	MALL	GO:0042632 cholesterol homeostasis	GO:0000139 Golgi membrane // GO:0005886 plasma membrane // GO:0016021 integral component of membrane // GO:0016023 cytoplasmic membrane-bounded vesicle // GO:0030136 clathrin-coated vesicle // GO:0045121 membrane raft // GO:0016020 membrane	GO:0005515 protein binding	---	mal, T-cell differentiation protein-like	chr2	-	110083870	110116566	-0.508695	0.000658496	0.065668	-0.126178	0.468572	0.792796
TC0200013878.hg.1	BUB1	GO:0000278 mitotic cell cycle // GO:0006468 protein phosphorylation // GO:0006915 apoptotic process // GO:0007059 chromosome segregation // GO:0007063 regulation of sister chromatid cohesion // GO:0007067 mitotic nuclear division // GO:0007093 mitotic cell cycle checkpoint // GO:0007094 mitotic spindle assembly checkpoint // GO:0007264 small GTPase mediated signal transduction // GO:0008283 cell …	GO:0000776 kinetochore // GO:0000777 condensed chromosome kinetochore // GO:0000942 condensed nuclear chromosome outer kinetochore // GO:0005654 nucleoplasm // GO:0005737 cytoplasm // GO:0005829 cytosol // GO:0016020 membrane // GO:0000775 chromosome, centromeric region // GO:0000776 kinetochore // GO:0000777 condensed chromosome kinetochore // GO:0000780 condensed nuclear chromosome, centromeric…	GO:0004672 protein kinase activity // GO:0004674 protein serine/threonine kinase activity // GO:0005515 protein binding // GO:0005524 ATP binding // GO:0000166 nucleotide binding // GO:0004672 protein kinase activity // GO:0016301 kinase activity // GO:0016740 transferase activity	GenMAPP Cell_cycle_KEGG	BUB1 mitotic checkpoint serine/threonine kinase	chr2	-	110637698	110678114	-0.526226	0.00754175	0.179669	0.195802	0.403569	0.763938
TC0200013916.hg.1	IL1B	GO:0000122 negative regulation of transcription from RNA polymerase II promoter // GO:0000165 MAPK cascade // GO:0000187 activation of MAPK activity // GO:0001660 fever generation // GO:0001666 response to hypoxia // GO:0001934 positive regulation of protein phosphorylation // GO:0001934 positive regulation of protein phosphorylation // GO:0002223 stimulatory C-type lectin receptor signaling path…	GO:0005576 extracellular region // GO:0005576 extracellular region // GO:0005576 extracellular region // GO:0005615 extracellular space // GO:0005615 extracellular space // GO:0005764 lysosome // GO:0005776 autophagosome // GO:0005829 cytosol // GO:0030141 secretory granule // GO:0070062 extracellular exosome // GO:0005576 extracellular region // GO:0005615 extracellular space // GO:0005737 cytop…	GO:0005125 cytokine activity // GO:0005125 cytokine activity // GO:0005149 interleukin-1 receptor binding // GO:0019904 protein domain specific binding // GO:0005102 receptor binding // GO:0005125 cytokine activity // GO:0005149 interleukin-1 receptor binding	GenMAPP Smooth_muscle_contraction	interleukin 1 beta	chr2	-	112829751	112836903	-0.926096	0.00518258	0.15779	0.695409	0.0800221	0.625821
TC0200014597.hg.1	RND3	GO:0007155 cell adhesion // GO:0007264 small GTPase mediated signal transduction // GO:0030036 actin cytoskeleton organization	GO:0000139 Golgi membrane // GO:0005925 focal adhesion // GO:0070062 extracellular exosome // GO:0005622 intracellular // GO:0005794 Golgi apparatus // GO:0016020 membrane	GO:0003924 GTPase activity // GO:0005515 protein binding // GO:0005525 GTP binding // GO:0000166 nucleotide binding // GO:0005525 GTP binding	---	Rho family GTPase 3	chr2	-	150468193	150539011	-0.792566	0.0021836	0.111003	0.259043	0.395427	0.759036
TC0200014672.hg.1	NR4A2	GO:0000122 negative regulation of transcription from RNA polymerase II promoter // GO:0001666 response to hypoxia // GO:0001764 neuron migration // GO:0001975 response to amphetamine // GO:0006351 transcription, DNA-templated // GO:0006367 transcription initiation from RNA polymerase II promoter // GO:0007165 signal transduction // GO:0008344 adult locomotory behavior // GO:0009791 post-embryonic…	GO:0005634 nucleus // GO:0005634 nucleus // GO:0005654 nucleoplasm // GO:0005654 nucleoplasm // GO:0005737 cytoplasm // GO:0005634 nucleus	GO:0000979 RNA polymerase II core promoter sequence-specific DNA binding // GO:0001077 transcriptional activator activity, RNA polymerase II core promoter proximal region sequence-specific binding // GO:0003677 DNA binding // GO:0003707 steroid hormone receptor activity // GO:0004879 RNA polymerase II transcription factor activity, ligand-activated sequence-specific DNA binding // GO:0005515 prot…	GenMAPP Nuclear_Receptors	nuclear receptor subfamily 4, group A, member 2	chr2	-	156324432	156342348	-0.76701	0.02696	0.276876	0.715028	0.0893549	0.625821
TC0200015514.hg.1	GPR1	GO:0007186 G-protein coupled receptor signaling pathway // GO:0007187 G-protein coupled receptor signaling pathway, coupled to cyclic nucleotide second messenger // GO:0007218 neuropeptide signaling pathway // GO:0007268 synaptic transmission // GO:0007165 signal transduction // GO:0007186 G-protein coupled receptor signaling pathway // GO:0007187 G-protein coupled receptor signaling pathway, cou…	GO:0005887 integral component of plasma membrane // GO:0043005 neuron projection // GO:0005886 plasma membrane // GO:0016020 membrane // GO:0016021 integral component of membrane // GO:0043005 neuron projection	GO:0004930 G-protein coupled receptor activity // GO:0042923 neuropeptide binding // GO:0004871 signal transducer activity // GO:0004930 G-protein coupled receptor activity // GO:0042923 neuropeptide binding	GenMAPP GPCRDB_Class_A_Rhodopsin-like	G protein-coupled receptor 1	chr2	-	206175316	206218047	-0.573262	0.00406149	0.14358	-0.0401312	0.864742	0.960043
TC0200015771.hg.1	TUBA4A	GO:0000086 G2/M transition of mitotic cell cycle // GO:0000278 mitotic cell cycle // GO:0002576 platelet degranulation // GO:0006457 protein folding // GO:0006996 organelle organization // GO:0007017 microtubule-based process // GO:0007596 blood coagulation // GO:0030168 platelet activation // GO:0044267 cellular protein metabolic process // GO:0051084 'de novo' posttranslational protein folding	GO:0005576 extracellular region // GO:0005829 cytosol // GO:0005874 microtubule // GO:0070062 extracellular exosome // GO:0005737 cytoplasm // GO:0005856 cytoskeleton // GO:0005874 microtubule	GO:0003924 GTPase activity // GO:0005200 structural constituent of cytoskeleton // GO:0005515 protein binding // GO:0005525 GTP binding // GO:0000166 nucleotide binding	---	tubulin, alpha 4a	chr2	-	219249711	219278170	-0.630538	0.000388906	0.0477965	-0.2911	0.16082	0.648836
TC0200015838.hg.1	FARSB	GO:0006412 translation // GO:0006418 tRNA aminoacylation for protein translation // GO:0006432 phenylalanyl-tRNA aminoacylation // GO:0010467 gene expression // GO:0006412 translation // GO:0006432 phenylalanyl-tRNA aminoacylation // GO:0006432 phenylalanyl-tRNA aminoacylation	GO:0005737 cytoplasm // GO:0005829 cytosol // GO:0009328 phenylalanine-tRNA ligase complex // GO:0016020 membrane // GO:0005737 cytoplasm // GO:0009328 phenylalanine-tRNA ligase complex	GO:0000287 magnesium ion binding // GO:0003723 RNA binding // GO:0004826 phenylalanine-tRNA ligase activity // GO:0005524 ATP binding // GO:0000166 nucleotide binding // GO:0004812 aminoacyl-tRNA ligase activity // GO:0004826 phenylalanine-tRNA ligase activity // GO:0016874 ligase activity	HumanCyc TRNA-CHARGING-PWY	phenylalanyl-tRNA synthetase beta subunit	chr2	-	222570536	222656355	-0.652361	2.38458e-06	0.00301918	-0.17431	0.25767	0.697288
TC0200016419.hg.1	GPN1	GO:0008152 metabolic process	GO:0005654 nucleoplasm // GO:0005737 cytoplasm // GO:0005739 mitochondrion // GO:0005634 nucleus // GO:0005737 cytoplasm	GO:0003924 GTPase activity // GO:0005515 protein binding // GO:0005525 GTP binding // GO:0000166 nucleotide binding // GO:0016787 hydrolase activity	---	GPN-loop GTPase 1	chr2	+	27628247	27651508	-0.501791	0.000485238	0.0541896	-0.183423	0.274134	0.704145
TC0200016511.hg.1	IL1RN	GO:0001660 fever generation // GO:0001960 negative regulation of cytokine-mediated signaling pathway // GO:0002439 chronic inflammatory response to antigenic stimulus // GO:0006629 lipid metabolic process // GO:0006953 acute-phase response // GO:0006955 immune response // GO:0007565 female pregnancy // GO:0007613 memory // GO:0014050 negative regulation of glutamate secretion // GO:0014823 respon…	GO:0005615 extracellular space // GO:0005622 intracellular // GO:0005737 cytoplasm // GO:0005886 plasma membrane // GO:0070062 extracellular exosome // GO:0005576 extracellular region // GO:0005615 extracellular space // GO:0031982 vesicle	GO:0005125 cytokine activity // GO:0005149 interleukin-1 receptor binding // GO:0005150 interleukin-1, Type I receptor binding // GO:0005151 interleukin-1, Type II receptor binding // GO:0005152 interleukin-1 receptor antagonist activity // GO:0005152 interleukin-1 receptor antagonist activity // GO:0005515 protein binding // GO:0045352 interleukin-1 Type I receptor antagonist activity // GO:0045…	---	interleukin 1 receptor antagonist	chr2	+	113107214	113134016	-0.885662	0.00196318	0.105132	-0.657647	0.0540047	0.624148
TC0300007067.hg.1	MYD88	GO:0002224 toll-like receptor signaling pathway // GO:0002755 MyD88-dependent toll-like receptor signaling pathway // GO:0006954 inflammatory response // GO:0007165 signal transduction // GO:0007166 cell surface receptor signaling pathway // GO:0032481 positive regulation of type I interferon production // GO:0032481 positive regulation of type I interferon production // GO:0032740 positive regul…	GO:0005829 cytosol // GO:0005886 plasma membrane // GO:0010008 endosome membrane // GO:0005737 cytoplasm	GO:0005123 death receptor binding // GO:0005515 protein binding // GO:0042802 identical protein binding // GO:0070976 TIR domain binding // GO:0070976 TIR domain binding	---	myeloid differentiation primary response 88	chr3	+	38138478	38143022	-0.747698	0.00104762	0.0809907	-0.147966	0.579063	0.850091
TC0300007068.hg.1	OXSR1	GO:0006468 protein phosphorylation // GO:0006979 response to oxidative stress // GO:0007346 regulation of mitotic cell cycle // GO:0018107 peptidyl-threonine phosphorylation // GO:0023014 signal transduction by protein phosphorylation // GO:0031098 stress-activated protein kinase signaling cascade // GO:0032147 activation of protein kinase activity // GO:0035556 intracellular signal transduction …	GO:0005737 cytoplasm // GO:0070062 extracellular exosome // GO:0005737 cytoplasm	GO:0000287 magnesium ion binding // GO:0004674 protein serine/threonine kinase activity // GO:0004702 receptor signaling protein serine/threonine kinase activity // GO:0005515 protein binding // GO:0005524 ATP binding // GO:0000166 nucleotide binding // GO:0004672 protein kinase activity // GO:0004674 protein serine/threonine kinase activity // GO:0004674 protein serine/threonine kinase activity …	---	oxidative stress responsive 1	chr3	+	38165089	38255488	-0.525174	0.00024221	0.0376357	0.035302	0.830623	0.948452
TC0300008114.hg.1	GPR15	GO:0007186 G-protein coupled receptor signaling pathway // GO:0072678 T cell migration // GO:0007165 signal transduction // GO:0007186 G-protein coupled receptor signaling pathway	GO:0005887 integral component of plasma membrane // GO:0005886 plasma membrane // GO:0016020 membrane // GO:0016021 integral component of membrane	GO:0004930 G-protein coupled receptor activity // GO:0004871 signal transducer activity // GO:0004930 G-protein coupled receptor activity	---	G protein-coupled receptor 15	chr3	+	98531899	98533150	-0.527425	0.00682632	0.173535	0.458318	0.0512148	0.624148
TC0300008550.hg.1	CSTA	GO:0010466 negative regulation of peptidase activity // GO:0010951 negative regulation of endopeptidase activity // GO:0010951 negative regulation of endopeptidase activity // GO:0016337 single organismal cell-cell adhesion // GO:0018149 peptide cross-linking // GO:0030216 keratinocyte differentiation // GO:0045861 negative regulation of proteolysis // GO:0007155 cell adhesion // GO:0010466 negat…	GO:0001533 cornified envelope // GO:0005615 extracellular space // GO:0005634 nucleus // GO:0005737 cytoplasm // GO:0070062 extracellular exosome // GO:0005622 intracellular // GO:0005737 cytoplasm	GO:0002020 protease binding // GO:0004869 cysteine-type endopeptidase inhibitor activity // GO:0005198 structural molecule activity // GO:0030674 protein binding, bridging // GO:0004866 endopeptidase inhibitor activity // GO:0004869 cysteine-type endopeptidase inhibitor activity // GO:0030414 peptidase inhibitor activity	---	cystatin A (stefin A)	chr3	+	122325164	122341972	-0.899999	0.000530802	0.0577607	0.0274872	0.927376	0.980519
TC0300009524.hg.1	ECT2	GO:0000902 cell morphogenesis // GO:0000910 cytokinesis // GO:0007264 small GTPase mediated signal transduction // GO:0015031 protein transport // GO:0032147 activation of protein kinase activity // GO:0032467 positive regulation of cytokinesis // GO:0032467 positive regulation of cytokinesis // GO:0035023 regulation of Rho protein signal transduction // GO:0042307 positive regulation of protein …	GO:0005634 nucleus // GO:0005737 cytoplasm // GO:0005829 cytosol // GO:0005911 cell-cell junction // GO:0005923 bicellular tight junction // GO:0030496 midbody // GO:0032154 cleavage furrow // GO:0072686 mitotic spindle // GO:0097149 centralspindlin complex // GO:0005634 nucleus // GO:0005737 cytoplasm // GO:0005819 spindle // GO:0005856 cytoskeleton // GO:0005923 bicellular tight junction // GO:…	GO:0004871 signal transducer activity // GO:0005089 Rho guanyl-nucleotide exchange factor activity // GO:0005096 GTPase activator activity // GO:0005515 protein binding // GO:0017048 Rho GTPase binding // GO:0042803 protein homodimerization activity // GO:0005085 guanyl-nucleotide exchange factor activity // GO:0005089 Rho guanyl-nucleotide exchange factor activity // GO:0005096 GTPase activator …	---	epithelial cell transforming 2	chr3	+	172750682	172821474	-0.561646	0.0150577	0.233121	0.0370537	0.893082	0.970101
TC0300009661.hg.1	B3GNT5	GO:0006486 protein glycosylation // GO:0006493 protein O-linked glycosylation // GO:0007417 central nervous system development // GO:0009247 glycolipid biosynthetic process // GO:0016266 O-glycan processing // GO:0043687 post-translational protein modification // GO:0044267 cellular protein metabolic process // GO:0006486 protein glycosylation // GO:0007275 multicellular organismal development	GO:0000139 Golgi membrane // GO:0005622 intracellular // GO:0016021 integral component of membrane // GO:0000139 Golgi membrane // GO:0005794 Golgi apparatus // GO:0016020 membrane	GO:0008378 galactosyltransferase activity // GO:0008457 beta-galactosyl-N-acetylglucosaminylgalactosylglucosyl-ceramide beta-1,3-acetylglucosaminyltransferase activity // GO:0047256 lactosylceramide 1,3-N-acetyl-beta-D-glucosaminyltransferase activity // GO:0016740 transferase activity // GO:0016757 transferase activity, transferring glycosyl groups	---	UDP-GlcNAc:betaGal beta-1,3-N-acetylglucosaminyltransferase 5	chr3	+	183253244	183298504	-0.564273	0.00167485	0.100163	-0.197424	0.350079	0.73717
TC0300010304.hg.1	TMEM40	---	GO:0016021 integral component of membrane // GO:0016020 membrane	---	---	transmembrane protein 40	chr3	-	12733525	12769457	-0.531281	0.00936359	0.195633	-0.121168	0.618473	0.870171
TC0300010913.hg.1	CDCP1	---	GO:0005576 extracellular region // GO:0005886 plasma membrane // GO:0016021 integral component of membrane // GO:0016020 membrane	GO:0005515 protein binding	---	CUB domain containing protein 1	chr3	-	45082274	45146422	-0.495715	0.00895637	0.192121	-0.0159793	0.943475	0.985002
TC0300011448.hg.1	EOGT	GO:0006493 protein O-linked glycosylation // GO:0006493 protein O-linked glycosylation // GO:0008152 metabolic process	GO:0005788 endoplasmic reticulum lumen // GO:0005783 endoplasmic reticulum // GO:0016020 membrane // GO:0016021 integral component of membrane	GO:0016262 protein N-acetylglucosaminyltransferase activity // GO:0016262 protein N-acetylglucosaminyltransferase activity // GO:0016740 transferase activity // GO:0016757 transferase activity, transferring glycosyl groups	---	EGF domain-specific O-linked N-acetylglucosamine (GlcNAc) transferase	chr3	-	68975212	69013961	-0.507892	0.0129784	0.222194	-0.0895796	0.71328	0.909081
TC0300013513.hg.1	P3H2	GO:0008285 negative regulation of cell proliferation // GO:0019511 peptidyl-proline hydroxylation // GO:0030198 extracellular matrix organization // GO:0032963 collagen metabolic process // GO:0055114 oxidation-reduction process	GO:0005604 basement membrane // GO:0005783 endoplasmic reticulum // GO:0005788 endoplasmic reticulum lumen // GO:0005794 Golgi apparatus // GO:0005604 basement membrane // GO:0005783 endoplasmic reticulum // GO:0005794 Golgi apparatus	GO:0005506 iron ion binding // GO:0019797 procollagen-proline 3-dioxygenase activity // GO:0031418 L-ascorbic acid binding // GO:0016491 oxidoreductase activity // GO:0016705 oxidoreductase activity, acting on paired donors, with incorporation or reduction of molecular oxygen // GO:0019797 procollagen-proline 3-dioxygenase activity // GO:0046872 metal ion binding // GO:0051213 dioxygenase activity	---	prolyl 3-hydroxylase 2	chr3	-	189956728	190122437	-0.803858	0.00887825	0.191876	0.0693647	0.849306	0.953839
TC0400006951.hg.1	CD38	GO:0001666 response to hypoxia // GO:0007165 signal transduction // GO:0007204 positive regulation of cytosolic calcium ion concentration // GO:0007565 female pregnancy // GO:0008152 metabolic process // GO:0030307 positive regulation of cell growth // GO:0030890 positive regulation of B cell proliferation // GO:0032024 positive regulation of insulin secretion // GO:0032355 response to estradiol …	GO:0005634 nucleus // GO:0005829 cytosol // GO:0005886 plasma membrane // GO:0009986 cell surface // GO:0016020 membrane // GO:0016021 integral component of membrane // GO:0070062 extracellular exosome // GO:0005886 plasma membrane // GO:0005886 plasma membrane // GO:0005886 plasma membrane // GO:0016020 membrane // GO:0043231 intracellular membrane-bounded organelle	GO:0003953 NAD+ nucleosidase activity // GO:0016740 transferase activity // GO:0016849 phosphorus-oxygen lyase activity // GO:0050135 NAD(P)+ nucleosidase activity // GO:0003953 NAD+ nucleosidase activity // GO:0003953 NAD+ nucleosidase activity // GO:0016787 hydrolase activity // GO:0016798 hydrolase activity, acting on glycosyl bonds // GO:0016849 phosphorus-oxygen lyase activity // GO:0016849 …	HumanCyc PYRIDNUCSAL-PWY // MetaCyc PYRIDNUCSAL-PWY	CD38 molecule	chr4	+	15778275	15853230	-0.553204	0.00332042	0.132899	0.32197	0.150793	0.645977
TC0400006994.hg.1	NCAPG	GO:0000278 mitotic cell cycle // GO:0007076 mitotic chromosome condensation // GO:0007076 mitotic chromosome condensation // GO:0051301 cell division // GO:0007049 cell cycle // GO:0007067 mitotic nuclear division // GO:0007076 mitotic chromosome condensation // GO:0030261 chromosome condensation	GO:0000796 condensin complex // GO:0005634 nucleus // GO:0005737 cytoplasm // GO:0005813 centrosome // GO:0005829 cytosol // GO:0015629 actin cytoskeleton // GO:0016020 membrane // GO:0000793 condensed chromosome // GO:0000796 condensin complex // GO:0005634 nucleus // GO:0005694 chromosome // GO:0005737 cytoplasm	GO:0005515 protein binding	---	non-SMC condensin I complex subunit G	chr4	+	17810813	17844864	-0.526753	0.0293871	0.283334	0.337648	0.247135	0.692009
TC0400007592.hg.1	PAICS	GO:0006144 purine nucleobase metabolic process // GO:0006189 'de novo' IMP biosynthetic process // GO:0006189 'de novo' IMP biosynthetic process // GO:0009113 purine nucleobase biosynthetic process // GO:0009168 purine ribonucleoside monophosphate biosynthetic process // GO:0044281 small molecule metabolic process // GO:0046084 adenine biosynthetic process // GO:0055086 nucleobase-containing smal…	GO:0005829 cytosol // GO:0016020 membrane // GO:0070062 extracellular exosome	GO:0004638 phosphoribosylaminoimidazole carboxylase activity // GO:0004639 phosphoribosylaminoimidazolesuccinocarboxamide synthase activity // GO:0005515 protein binding // GO:0005524 ATP binding // GO:0042802 identical protein binding // GO:0000166 nucleotide binding // GO:0003824 catalytic activity // GO:0004638 phosphoribosylaminoimidazole carboxylase activity // GO:0004639 phosphoribosylamino…	---	phosphoribosylaminoimidazole carboxylase, phosphoribosylaminoimidazole succinocarboxamide synthetase	chr4	+	56435741	56464579	-0.662643	0.00226119	0.111709	-0.167211	0.512777	0.814946
TC0400007836.hg.1	CXCL8	GO:0001525 angiogenesis // GO:0002237 response to molecule of bacterial origin // GO:0006928 movement of cell or subcellular component // GO:0006935 chemotaxis // GO:0006954 inflammatory response // GO:0006955 immune response // GO:0007050 cell cycle arrest // GO:0007165 signal transduction // GO:0007186 G-protein coupled receptor signaling pathway // GO:0008285 negative regulation of cell prolif…	GO:0005576 extracellular region // GO:0005615 extracellular space // GO:0005622 intracellular // GO:0005622 intracellular // GO:0005576 extracellular region // GO:0005615 extracellular space	GO:0005153 interleukin-8 receptor binding // GO:0005515 protein binding // GO:0008009 chemokine activity // GO:0005125 cytokine activity // GO:0005153 interleukin-8 receptor binding // GO:0008009 chemokine activity	---	chemokine (C-X-C motif) ligand 8	chr4	+	73740506	73743716	-1.27632	0.000116184	0.0307271	0.151601	0.689744	0.900921
TC0400007851.hg.1	EPGN	GO:0000165 MAPK cascade // GO:0000187 activation of MAPK activity // GO:0000187 activation of MAPK activity // GO:0001525 angiogenesis // GO:0008284 positive regulation of cell proliferation // GO:0043406 positive regulation of MAP kinase activity // GO:0045741 positive regulation of epidermal growth factor-activated receptor activity // GO:0045840 positive regulation of mitotic nuclear division …	GO:0005615 extracellular space // GO:0005622 intracellular // GO:0005887 integral component of plasma membrane // GO:0005576 extracellular region // GO:0005615 extracellular space // GO:0016020 membrane // GO:0016021 integral component of membrane	GO:0005154 epidermal growth factor receptor binding // GO:0008083 growth factor activity // GO:0008083 growth factor activity	---	epithelial mitogen	chr4	+	74308470	74319336	-2.3215	4.1881e-07	0.0011464	0.47958	0.339554	0.731672
TC0400007853.hg.1	EREG	GO:0000165 MAPK cascade // GO:0000186 activation of MAPKK activity // GO:0000187 activation of MAPK activity // GO:0001525 angiogenesis // GO:0001550 ovarian cumulus expansion // GO:0001556 oocyte maturation // GO:0001819 positive regulation of cytokine production // GO:0007143 female meiotic division // GO:0007173 epidermal growth factor receptor signaling pathway // GO:0007173 epidermal growth …	GO:0005576 extracellular region // GO:0005615 extracellular space // GO:0005622 intracellular // GO:0005887 integral component of plasma membrane // GO:0005576 extracellular region // GO:0005615 extracellular space // GO:0005886 plasma membrane // GO:0016020 membrane // GO:0016021 integral component of membrane	GO:0005154 epidermal growth factor receptor binding // GO:0005154 epidermal growth factor receptor binding // GO:0005515 protein binding // GO:0008083 growth factor activity // GO:0005154 epidermal growth factor receptor binding // GO:0008083 growth factor activity // GO:0008083 growth factor activity	---	epiregulin	chr4	+	74365143	74388760	-1.11973	0.000712799	0.0682659	-0.25717	0.505001	0.811499
TC0400007857.hg.1	AREG	GO:0006888 ER to Golgi vesicle-mediated transport // GO:0007173 epidermal growth factor receptor signaling pathway // GO:0007186 G-protein coupled receptor signaling pathway // GO:0007267 cell-cell signaling // GO:0008283 cell proliferation // GO:0008284 positive regulation of cell proliferation // GO:0014009 glial cell proliferation // GO:0018279 protein N-linked glycosylation via asparagine // …	GO:0000139 Golgi membrane // GO:0005615 extracellular space // GO:0005634 nucleus // GO:0005789 endoplasmic reticulum membrane // GO:0009986 cell surface // GO:0012507 ER to Golgi transport vesicle membrane // GO:0016021 integral component of membrane // GO:0033116 endoplasmic reticulum-Golgi intermediate compartment membrane // GO:0005615 extracellular space // GO:0005615 extracellular space // …	GO:0005125 cytokine activity // GO:0005154 epidermal growth factor receptor binding // GO:0005515 protein binding // GO:0008083 growth factor activity // GO:0005154 epidermal growth factor receptor binding // GO:0005154 epidermal growth factor receptor binding // GO:0008083 growth factor activity	---	amphiregulin	chr4	+	74445098	74455010	-1.0812	0.00181097	0.101995	0.604249	0.140928	0.641218
TC0400007918.hg.1	CXCL13	GO:0002467 germinal center formation // GO:0002518 lymphocyte chemotaxis across high endothelial venule // GO:0002544 chronic inflammatory response // GO:0002920 regulation of humoral immune response // GO:0006954 inflammatory response // GO:0006955 immune response // GO:0006955 immune response // GO:0007166 cell surface receptor signaling pathway // GO:0007186 G-protein coupled receptor signalin…	GO:0005576 extracellular region // GO:0005576 extracellular region // GO:0005615 extracellular space // GO:0005829 cytosol // GO:0005576 extracellular region // GO:0005615 extracellular space // GO:0005615 extracellular space	GO:0008009 chemokine activity // GO:0008201 heparin binding // GO:0017134 fibroblast growth factor binding // GO:0031724 CXCR5 chemokine receptor binding // GO:0031735 CCR10 chemokine receptor binding // GO:0046982 protein heterodimerization activity // GO:0048018 receptor agonist activity // GO:0048248 CXCR3 chemokine receptor binding // GO:0005125 cytokine activity // GO:0008009 chemokine activ…	---	chemokine (C-X-C motif) ligand 13	chr4	+	77511753	77611836	-0.898933	0.00671119	0.172894	0.687467	0.0843577	0.625821
TC0400007933.hg.1	ANXA3	GO:0006909 phagocytosis // GO:0010595 positive regulation of endothelial cell migration // GO:0021766 hippocampus development // GO:0031100 organ regeneration // GO:0042742 defense response to bacterium // GO:0043086 negative regulation of catalytic activity // GO:0043312 neutrophil degranulation // GO:0045766 positive regulation of angiogenesis // GO:0051054 positive regulation of DNA metabolic …	GO:0005737 cytoplasm // GO:0005886 plasma membrane // GO:0016020 membrane // GO:0030424 axon // GO:0030425 dendrite // GO:0030670 phagocytic vesicle membrane // GO:0042581 specific granule // GO:0043025 neuronal cell body // GO:0070062 extracellular exosome	GO:0005509 calcium ion binding // GO:0005544 calcium-dependent phospholipid binding // GO:0019834 phospholipase A2 inhibitor activity // GO:0048306 calcium-dependent protein binding // GO:0004859 phospholipase inhibitor activity // GO:0005544 calcium-dependent phospholipid binding	GenMAPP Prostaglandin_synthesis_regulation	annexin A3	chr4	+	78551519	78610451	-0.675711	0.0016353	0.0985822	0.478274	0.0610564	0.624148
TC0400008664.hg.1	PLK4	GO:0000086 G2/M transition of mitotic cell cycle // GO:0000278 mitotic cell cycle // GO:0006468 protein phosphorylation // GO:0006996 organelle organization // GO:0007099 centriole replication // GO:0046601 positive regulation of centriole replication // GO:0046601 positive regulation of centriole replication // GO:0060707 trophoblast giant cell differentiation // GO:0098535 de novo centriole ass…	GO:0001741 XY body // GO:0005730 nucleolus // GO:0005813 centrosome // GO:0005814 centriole // GO:0005829 cytosol // GO:0032154 cleavage furrow // GO:0098536 deuterosome // GO:0005634 nucleus // GO:0005730 nucleolus // GO:0005737 cytoplasm // GO:0005814 centriole // GO:0005856 cytoskeleton // GO:0098536 deuterosome	GO:0004674 protein serine/threonine kinase activity // GO:0004674 protein serine/threonine kinase activity // GO:0005515 protein binding // GO:0005524 ATP binding // GO:0042802 identical protein binding // GO:0000166 nucleotide binding // GO:0004672 protein kinase activity // GO:0004674 protein serine/threonine kinase activity // GO:0004674 protein serine/threonine kinase activity // GO:0016301 k…	---	polo-like kinase 4	chr4	+	127880861	127899222	-0.496886	0.0199476	0.25371	-0.203616	0.426414	0.773625
TC0400008902.hg.1	ABCE1	GO:0006401 RNA catabolic process // GO:0009615 response to virus // GO:0016032 viral process // GO:0043086 negative regulation of catalytic activity // GO:0055085 transmembrane transport	GO:0005737 cytoplasm // GO:0005739 mitochondrion // GO:0005759 mitochondrial matrix // GO:0016020 membrane // GO:0005737 cytoplasm // GO:0005739 mitochondrion	GO:0005515 protein binding // GO:0005524 ATP binding // GO:0008428 ribonuclease inhibitor activity // GO:0016887 ATPase activity // GO:0000166 nucleotide binding	---	ATP binding cassette subfamily E member 1	chr4	+	145097932	145129524	-0.518343	0.00709329	0.175447	0.00131701	0.995398	0.998323
TC0400010125.hg.1	FGFBP1	GO:0002230 positive regulation of defense response to virus by host // GO:0007165 signal transduction // GO:0007267 cell-cell signaling // GO:0008284 positive regulation of cell proliferation // GO:0008285 negative regulation of cell proliferation // GO:0008543 fibroblast growth factor receptor signaling pathway // GO:0045743 positive regulation of fibroblast growth factor receptor signaling path…	GO:0005576 extracellular region // GO:0005615 extracellular space // GO:0005886 plasma membrane // GO:0009986 cell surface // GO:0005576 extracellular region // GO:0005615 extracellular space // GO:0016020 membrane	GO:0005515 protein binding // GO:0008201 heparin binding // GO:0017134 fibroblast growth factor binding // GO:0019838 growth factor binding	---	fibroblast growth factor binding protein 1	chr4	-	15935569	15938740	-1.16427	2.09496e-05	0.0101791	-0.385982	0.214639	0.672925
TC0400010465.hg.1	UGDH	GO:0001702 gastrulation with mouth forming second // GO:0005975 carbohydrate metabolic process // GO:0006011 UDP-glucose metabolic process // GO:0006024 glycosaminoglycan biosynthetic process // GO:0006065 UDP-glucuronate biosynthetic process // GO:0006065 UDP-glucuronate biosynthetic process // GO:0006805 xenobiotic metabolic process // GO:0044281 small molecule metabolic process // GO:0052695 c…	GO:0005654 nucleoplasm // GO:0005829 cytosol // GO:0005829 cytosol // GO:0070062 extracellular exosome // GO:0005829 cytosol	GO:0003979 UDP-glucose 6-dehydrogenase activity // GO:0009055 electron carrier activity // GO:0051287 NAD binding // GO:0003824 catalytic activity // GO:0003979 UDP-glucose 6-dehydrogenase activity // GO:0016491 oxidoreductase activity // GO:0016616 oxidoreductase activity, acting on the CH-OH group of donors, NAD or NADP as acceptor	---	UDP-glucose 6-dehydrogenase	chr4	-	39498755	39528311	-0.555518	0.00156732	0.0975435	-0.240409	0.245576	0.692009
TC0400010750.hg.1	NMU	GO:0001696 gastric acid secretion // GO:0006940 regulation of smooth muscle contraction // GO:0007165 signal transduction // GO:0007186 G-protein coupled receptor signaling pathway // GO:0007218 neuropeptide signaling pathway // GO:0007586 digestion // GO:0009648 photoperiodism // GO:0019233 sensory perception of pain // GO:0042755 eating behavior // GO:0045987 positive regulation of smooth muscl…	GO:0005576 extracellular region // GO:0043195 terminal bouton // GO:0005576 extracellular region	GO:0005102 receptor binding // GO:0005515 protein binding // GO:0042922 neuromedin U receptor binding	---	neuromedin U	chr4	-	55595229	55636698	-0.561258	0.0208293	0.258578	0.0186936	0.948693	0.986073
TC0400010895.hg.1	TMPRSS11D	GO:0006508 proteolysis // GO:0007585 respiratory gaseous exchange // GO:0006508 proteolysis	GO:0005576 extracellular region // GO:0005615 extracellular space // GO:0005887 integral component of plasma membrane // GO:0070062 extracellular exosome // GO:0005576 extracellular region // GO:0005615 extracellular space // GO:0005886 plasma membrane // GO:0005887 integral component of plasma membrane // GO:0016020 membrane // GO:0016021 integral component of membrane	GO:0004252 serine-type endopeptidase activity // GO:0008233 peptidase activity // GO:0004252 serine-type endopeptidase activity // GO:0004252 serine-type endopeptidase activity // GO:0008233 peptidase activity // GO:0008236 serine-type peptidase activity // GO:0016787 hydrolase activity	---	transmembrane protease, serine 11D	chr4	-	67820876	67884032	-1.84683	1.47878e-05	0.00874287	-0.170682	0.722217	0.91223
TC0400011192.hg.1	PLAC8	GO:0008284 positive regulation of cell proliferation // GO:0009409 response to cold // GO:0040015 negative regulation of multicellular organism growth // GO:0042742 defense response to bacterium // GO:0043066 negative regulation of apoptotic process // GO:0045944 positive regulation of transcription from RNA polymerase II promoter // GO:0050873 brown fat cell differentiation	---	GO:0003682 chromatin binding // GO:0005515 protein binding	---	placenta specific 8	chr4	-	83090048	83137075	-0.739648	0.000917923	0.0749147	0.839747	0.00198562	0.618744
TC0400011203.hg.1	HPSE	GO:0005975 carbohydrate metabolic process // GO:0006027 glycosaminoglycan catabolic process // GO:0006029 proteoglycan metabolic process // GO:0007160 cell-matrix adhesion // GO:0010575 positive regulation of vascular endothelial growth factor production // GO:0030194 positive regulation of blood coagulation // GO:0030200 heparan sulfate proteoglycan catabolic process // GO:0030203 glycosaminogly…	GO:0005576 extracellular region // GO:0005634 nucleus // GO:0005654 nucleoplasm // GO:0005764 lysosome // GO:0005765 lysosomal membrane // GO:0043202 lysosomal lumen // GO:0043231 intracellular membrane-bounded organelle // GO:0045121 membrane raft // GO:0005634 nucleus // GO:0005764 lysosome // GO:0016020 membrane	GO:0004566 beta-glucuronidase activity // GO:0005515 protein binding // GO:0030305 heparanase activity // GO:0030305 heparanase activity // GO:0045545 syndecan binding // GO:0046983 protein dimerization activity // GO:0016787 hydrolase activity // GO:0016798 hydrolase activity, acting on glycosyl bonds	---	heparanase	chr4	-	83292461	83335153	-0.794277	3.7764e-05	0.0137096	-0.447261	0.0445699	0.623468
TC0400012179.hg.1	PLRG1	GO:0000398 mRNA splicing, via spliceosome // GO:0000398 mRNA splicing, via spliceosome // GO:0000398 mRNA splicing, via spliceosome // GO:0008380 RNA splicing // GO:0010467 gene expression // GO:0034504 protein localization to nucleus // GO:1900087 positive regulation of G1/S transition of mitotic cell cycle // GO:0000398 mRNA splicing, via spliceosome // GO:0006397 mRNA processing // GO:0008380 …	GO:0000974 Prp19 complex // GO:0005634 nucleus // GO:0005654 nucleoplasm // GO:0005654 nucleoplasm // GO:0005662 DNA replication factor A complex // GO:0005730 nucleolus // GO:0016607 nuclear speck // GO:0031965 nuclear membrane // GO:0071011 precatalytic spliceosome // GO:0071013 catalytic step 2 spliceosome // GO:0080008 Cul4-RING E3 ubiquitin ligase complex // GO:0000974 Prp19 complex // GO:00…	GO:0005515 protein binding	---	pleiotropic regulator 1	chr4	-	154534997	154550435	-0.553217	0.00612777	0.169125	-0.107164	0.65431	0.887436
TC0400012940.hg.1	SEC31A	GO:0002474 antigen processing and presentation of peptide antigen via MHC class I // GO:0006888 ER to Golgi vesicle-mediated transport // GO:0006888 ER to Golgi vesicle-mediated transport // GO:0015031 protein transport // GO:0018279 protein N-linked glycosylation via asparagine // GO:0019886 antigen processing and presentation of exogenous peptide antigen via MHC class II // GO:0030968 endoplasm…	GO:0000139 Golgi membrane // GO:0005737 cytoplasm // GO:0005783 endoplasmic reticulum // GO:0005789 endoplasmic reticulum membrane // GO:0005829 cytosol // GO:0012507 ER to Golgi transport vesicle membrane // GO:0030120 vesicle coat // GO:0030127 COPII vesicle coat // GO:0030134 ER to Golgi transport vesicle // GO:0043231 intracellular membrane-bounded organelle // GO:0048471 perinuclear region o…	GO:0005515 protein binding // GO:0048306 calcium-dependent protein binding	---	SEC31 homolog A, COPII coat complex component	chr4	-	82818661	82891280	-0.546809	0.0143996	0.230361	-0.0728632	0.784622	0.932737
TC0500006730.hg.1	CCT5	GO:0006457 protein folding // GO:0007339 binding of sperm to zona pellucida // GO:0009615 response to virus // GO:0044267 cellular protein metabolic process // GO:0051084 'de novo' posttranslational protein folding // GO:1901998 toxin transport // GO:0006457 protein folding	GO:0002199 zona pellucida receptor complex // GO:0005730 nucleolus // GO:0005737 cytoplasm // GO:0005813 centrosome // GO:0005829 cytosol // GO:0005832 chaperonin-containing T-complex // GO:0005874 microtubule // GO:0043209 myelin sheath // GO:0044297 cell body // GO:0070062 extracellular exosome // GO:0005737 cytoplasm // GO:0005815 microtubule organizing center // GO:0005856 cytoskeleton // GO:…	GO:0005515 protein binding // GO:0005524 ATP binding // GO:0031681 G-protein beta-subunit binding // GO:0048487 beta-tubulin binding // GO:0051082 unfolded protein binding // GO:0000166 nucleotide binding	---	chaperonin containing TCP1, subunit 5 (epsilon)	chr5	+	10249921	10266412	-0.809778	0.000155802	0.0353332	-0.0843398	0.731854	0.915936
TC0500007122.hg.1	BRIX1	GO:0000027 ribosomal large subunit assembly // GO:0000027 ribosomal large subunit assembly // GO:0042254 ribosome biogenesis	GO:0005634 nucleus // GO:0005730 nucleolus // GO:0005634 nucleus // GO:0005730 nucleolus	GO:0044822 poly(A) RNA binding	---	BRX1, biogenesis of ribosomes	chr5	+	34915376	34925996	-0.516369	0.00116774	0.0850089	-0.149752	0.421732	0.770887
TC0500007138.hg.1	IL7R	GO:0000018 regulation of DNA recombination // GO:0000902 cell morphogenesis // GO:0001915 negative regulation of T cell mediated cytotoxicity // GO:0002377 immunoglobulin production // GO:0006955 immune response // GO:0007165 signal transduction // GO:0007166 cell surface receptor signaling pathway // GO:0008361 regulation of cell size // GO:0010628 positive regulation of gene expression // GO:00…	GO:0005576 extracellular region // GO:0005886 plasma membrane // GO:0009897 external side of plasma membrane // GO:0016021 integral component of membrane // GO:0005886 plasma membrane // GO:0016020 membrane	GO:0003823 antigen binding // GO:0004917 interleukin-7 receptor activity // GO:0005515 protein binding // GO:0004896 cytokine receptor activity	---	interleukin 7 receptor	chr5	+	35852695	35879603	-0.979698	0.00684465	0.173535	0.62617	0.148618	0.645559
TC0500007665.hg.1	CCNB1	GO:0000082 G1/S transition of mitotic cell cycle // GO:0000086 G2/M transition of mitotic cell cycle // GO:0000278 mitotic cell cycle // GO:0001556 oocyte maturation // GO:0001701 in utero embryonic development // GO:0001933 negative regulation of protein phosphorylation // GO:0006461 protein complex assembly // GO:0007077 mitotic nuclear envelope disassembly // GO:0007080 mitotic metaphase plate…	GO:0000922 spindle pole // GO:0000942 condensed nuclear chromosome outer kinetochore // GO:0005634 nucleus // GO:0005654 nucleoplasm // GO:0005737 cytoplasm // GO:0005813 centrosome // GO:0005829 cytosol // GO:0016020 membrane // GO:0005634 nucleus // GO:0005737 cytoplasm // GO:0005815 microtubule organizing center // GO:0005856 cytoskeleton	GO:0005113 patched binding // GO:0005515 protein binding // GO:0019901 protein kinase binding // GO:0035173 histone kinase activity // GO:0016301 kinase activity // GO:0019901 protein kinase binding	GenMAPP Cell_cycle_KEGG // GenMAPP G1_to_S_cell_cycle_Reactome	cyclin B1	chr5	+	69167010	69178245	-0.659175	0.0011319	0.083861	0.451002	0.060501	0.624148
TC0500008054.hg.1	POLR3G	GO:0006359 regulation of transcription from RNA polymerase III promoter // GO:0006383 transcription from RNA polymerase III promoter // GO:0006384 transcription initiation from RNA polymerase III promoter // GO:0006385 transcription elongation from RNA polymerase III promoter // GO:0006386 termination of RNA polymerase III transcription // GO:0008283 cell proliferation // GO:0010467 gene expressi…	GO:0000790 nuclear chromatin // GO:0005654 nucleoplasm // GO:0005666 DNA-directed RNA polymerase III complex // GO:0005829 cytosol // GO:0005634 nucleus // GO:0005666 DNA-directed RNA polymerase III complex	GO:0001056 RNA polymerase III activity // GO:0003899 DNA-directed RNA polymerase activity // GO:0001056 RNA polymerase III activity // GO:0003899 DNA-directed RNA polymerase activity	---	polymerase (RNA) III (DNA directed) polypeptide G (32kD)	chr5	+	90471748	90514553	-0.863096	0.000700929	0.068114	-0.196575	0.507914	0.811861
TC0500008777.hg.1	KIF20A	GO:0000278 mitotic cell cycle // GO:0000281 mitotic cytokinesis // GO:0000910 cytokinesis // GO:0000920 cell separation after cytokinesis // GO:0001578 microtubule bundle formation // GO:0007018 microtubule-based movement // GO:0008152 metabolic process // GO:0015031 protein transport // GO:0016192 vesicle-mediated transport // GO:0000910 cytokinesis // GO:0006810 transport // GO:0007018 microtub…	GO:0005654 nucleoplasm // GO:0005794 Golgi apparatus // GO:0005819 spindle // GO:0005871 kinesin complex // GO:0005874 microtubule // GO:0030496 midbody // GO:0005737 cytoplasm // GO:0005794 Golgi apparatus // GO:0005819 spindle // GO:0005856 cytoskeleton // GO:0005871 kinesin complex // GO:0005871 kinesin complex	GO:0003777 microtubule motor activity // GO:0005215 transporter activity // GO:0005515 protein binding // GO:0005524 ATP binding // GO:0008017 microtubule binding // GO:0016887 ATPase activity // GO:0019901 protein kinase binding // GO:0000166 nucleotide binding // GO:0003777 microtubule motor activity // GO:0003777 microtubule motor activity // GO:0016887 ATPase activity	---	kinesin family member 20A	chr5	+	138178719	138187715	-0.616593	0.0190496	0.24954	0.115412	0.713686	0.909116
TC0500008785.hg.1	EGR1	GO:0000122 negative regulation of transcription from RNA polymerase II promoter // GO:0001975 response to amphetamine // GO:0006366 transcription from RNA polymerase II promoter // GO:0007611 learning or memory // GO:0007623 circadian rhythm // GO:0009749 response to glucose // GO:0019221 cytokine-mediated signaling pathway // GO:0030217 T cell differentiation // GO:0030509 BMP signaling pathway …	GO:0005634 nucleus // GO:0005634 nucleus // GO:0005654 nucleoplasm // GO:0005654 nucleoplasm // GO:0005737 cytoplasm // GO:0005737 cytoplasm // GO:0005634 nucleus // GO:0005737 cytoplasm	GO:0000976 transcription regulatory region sequence-specific DNA binding // GO:0000977 RNA polymerase II regulatory region sequence-specific DNA binding // GO:0000979 RNA polymerase II core promoter sequence-specific DNA binding // GO:0001077 transcriptional activator activity, RNA polymerase II core promoter proximal region sequence-specific binding // GO:0003677 DNA binding // GO:0003700 transc…	GenMAPP Ovarian_Infertility_Genes	early growth response 1	chr5	+	138465490	138469315	-0.821607	0.0188042	0.248426	0.184965	0.658393	0.889019
TC0500008855.hg.1	SLC35A4	GO:0008643 carbohydrate transport // GO:0015992 proton transport // GO:0006810 transport	GO:0000139 Golgi membrane // GO:0016021 integral component of membrane // GO:0005794 Golgi apparatus // GO:0016020 membrane	GO:0005351 sugar:proton symporter activity	GenMAPP Translation_Factors	solute carrier family 35, member A4	chr5	+	140564456	140569104	-0.512604	0.0041572	0.145002	-0.307397	0.149273	0.645559
TC0500009037.hg.1	SPINK7	GO:1900004 negative regulation of serine-type endopeptidase activity // GO:0010466 negative regulation of peptidase activity // GO:0010951 negative regulation of endopeptidase activity // GO:1900004 negative regulation of serine-type endopeptidase activity	GO:0005576 extracellular region	GO:0004867 serine-type endopeptidase inhibitor activity // GO:0005515 protein binding // GO:0004867 serine-type endopeptidase inhibitor activity // GO:0004867 serine-type endopeptidase inhibitor activity // GO:0030414 peptidase inhibitor activity	---	serine peptidase inhibitor, Kazal type 7 (putative)	chr5	+	148312419	148315922	-0.850693	0.0104899	0.203119	0.482941	0.225018	0.679899
TC0500009281.hg.1	PTTG1	GO:0000278 mitotic cell cycle // GO:0006281 DNA repair // GO:0006355 regulation of transcription, DNA-templated // GO:0006366 transcription from RNA polymerase II promoter // GO:0007067 mitotic nuclear division // GO:0007283 spermatogenesis // GO:0010466 negative regulation of peptidase activity // GO:0010951 negative regulation of endopeptidase activity // GO:0031145 anaphase-promoting complex-d…	GO:0005634 nucleus // GO:0005737 cytoplasm // GO:0005829 cytosol // GO:0005634 nucleus // GO:0005737 cytoplasm // GO:0005575 cellular_component	GO:0003700 transcription factor activity, sequence-specific DNA binding // GO:0004869 cysteine-type endopeptidase inhibitor activity // GO:0005515 protein binding // GO:0017124 SH3 domain binding // GO:0030414 peptidase inhibitor activity // GO:0030414 peptidase inhibitor activity // GO:0003674 molecular_function	GenMAPP Cell_cycle_KEGG	pituitary tumor-transforming 1	chr5	+	160421807	160428744	-0.641066	0.00303642	0.12739	-0.0613895	0.809625	0.941666
TC0500009559.hg.1	SFXN1	GO:0006826 iron ion transport // GO:0030218 erythrocyte differentiation // GO:0034220 ion transmembrane transport // GO:0055072 iron ion homeostasis // GO:0006810 transport // GO:0006811 ion transport // GO:0055085 transmembrane transport	GO:0005739 mitochondrion // GO:0005743 mitochondrial inner membrane // GO:0016021 integral component of membrane // GO:0005739 mitochondrion // GO:0016020 membrane // GO:0031966 mitochondrial membrane	GO:0015075 ion transmembrane transporter activity	---	sideroflexin 1	chr5	+	175477062	175529742	-0.56529	0.012982	0.222194	-0.150474	0.57949	0.850091
TC0500009614.hg.1	PRELID1	GO:0006915 apoptotic process // GO:0006955 immune response // GO:0007275 multicellular organismal development // GO:0010917 negative regulation of mitochondrial membrane potential // GO:0010950 positive regulation of endopeptidase activity // GO:0015914 phospholipid transport // GO:0043066 negative regulation of apoptotic process // GO:0043066 negative regulation of apoptotic process // GO:004558…	GO:0005654 nucleoplasm // GO:0005739 mitochondrion // GO:0005739 mitochondrion // GO:0005758 mitochondrial intermembrane space // GO:0043234 protein complex // GO:0005739 mitochondrion // GO:0005758 mitochondrial intermembrane space	GO:0005515 protein binding // GO:1990050 phosphatidic acid transporter activity	---	PRELI domain containing 1	chr5	+	177303762	177306959	-0.663887	2.64536e-05	0.0111708	-0.0579534	0.745868	0.920633
TC0500010835.hg.1	PLK2	GO:0000082 G1/S transition of mitotic cell cycle // GO:0006468 protein phosphorylation // GO:0007052 mitotic spindle organization // GO:0007093 mitotic cell cycle checkpoint // GO:0007265 Ras protein signal transduction // GO:0007613 memory // GO:0032092 positive regulation of protein binding // GO:0032436 positive regulation of proteasomal ubiquitin-dependent protein catabolic process // GO:0032…	GO:0000785 chromatin // GO:0005622 intracellular // GO:0005813 centrosome // GO:0005814 centriole // GO:0030425 dendrite // GO:0005622 intracellular // GO:0005737 cytoplasm // GO:0005814 centriole // GO:0005856 cytoskeleton // GO:0030425 dendrite // GO:0042995 cell projection // GO:0016020 membrane // GO:0016021 integral component of membrane	GO:0004674 protein serine/threonine kinase activity // GO:0004871 signal transducer activity // GO:0005515 protein binding // GO:0005524 ATP binding // GO:0032403 protein complex binding // GO:0000166 nucleotide binding // GO:0004672 protein kinase activity // GO:0004674 protein serine/threonine kinase activity // GO:0016301 kinase activity // GO:0016740 transferase activity	---	polo-like kinase 2	chr5	-	58453982	58460260	-0.552168	0.0105649	0.203816	-0.214375	0.405551	0.765211
TC0500011095.hg.1	MRPS27	GO:0006996 organelle organization // GO:0032543 mitochondrial translation // GO:0070124 mitochondrial translational initiation // GO:0070125 mitochondrial translational elongation // GO:0070126 mitochondrial translational termination	GO:0005739 mitochondrion // GO:0005743 mitochondrial inner membrane // GO:0005840 ribosome // GO:0005739 mitochondrion // GO:0005739 mitochondrion // GO:0030529 ribonucleoprotein complex	GO:0005515 protein binding	---	mitochondrial ribosomal protein S27	chr5	-	72219409	72320646	-0.518155	0.0109206	0.206671	-0.200684	0.408911	0.76651
TC0500011240.hg.1	HOMER1	GO:0003009 skeletal muscle contraction // GO:0007206 phospholipase C-activating G-protein coupled glutamate receptor signaling pathway // GO:0007268 synaptic transmission // GO:0007623 circadian rhythm // GO:0009967 positive regulation of signal transduction // GO:0035094 response to nicotine // GO:0035418 protein localization to synapse // GO:0048148 behavioral response to cocaine // GO:0048741 …	GO:0030018 Z disc // GO:0030054 cell junction // GO:0030424 axon // GO:0043025 neuronal cell body // GO:0043034 costamere // GO:0043198 dendritic shaft // GO:0045177 apical part of cell // GO:0045211 postsynaptic membrane // GO:0060076 excitatory synapse // GO:0097481 neuronal postsynaptic density // GO:0005737 cytoplasm // GO:0005886 plasma membrane // GO:0014069 postsynaptic density // GO:00160…	GO:0005515 protein binding // GO:0031802 type 5 metabotropic glutamate receptor binding // GO:0032947 protein complex scaffold // GO:0035256 G-protein coupled glutamate receptor binding // GO:0035591 signaling adaptor activity // GO:0042802 identical protein binding // GO:0044325 ion channel binding // GO:0046982 protein heterodimerization activity // GO:0097110 scaffold protein binding // GO:000…	---	homer scaffolding protein 1	chr5	-	79372636	79514217	-0.521924	0.0193895	0.250541	0.139276	0.602207	0.86336
TC0500012238.hg.1	HBEGF	GO:0000165 MAPK cascade // GO:0000186 activation of MAPKK activity // GO:0007165 signal transduction // GO:0007173 epidermal growth factor receptor signaling pathway // GO:0007173 epidermal growth factor receptor signaling pathway // GO:0007264 small GTPase mediated signal transduction // GO:0007265 Ras protein signal transduction // GO:0007411 axon guidance // GO:0007517 muscle organ development…	GO:0005576 extracellular region // GO:0005615 extracellular space // GO:0005615 extracellular space // GO:0005615 extracellular space // GO:0005886 plasma membrane // GO:0005887 integral component of plasma membrane // GO:0005887 integral component of plasma membrane // GO:0009986 cell surface // GO:0009986 cell surface // GO:0030666 endocytic vesicle membrane // GO:0030669 clathrin-coated endocy…	GO:0005154 epidermal growth factor receptor binding // GO:0008083 growth factor activity // GO:0008201 heparin binding // GO:0005154 epidermal growth factor receptor binding // GO:0008083 growth factor activity // GO:0008201 heparin binding	GenMAPP Hypertrophy_model	heparin-binding EGF-like growth factor	chr5	-	140332843	140346631	-1.41066	0.000605503	0.0628684	0.576208	0.231059	0.683018
TC0500012965.hg.1	LMAN2	GO:0006890 retrograde vesicle-mediated transport, Golgi to ER // GO:0015031 protein transport // GO:0050766 positive regulation of phagocytosis // GO:0006810 transport	GO:0000139 Golgi membrane // GO:0005615 extracellular space // GO:0005789 endoplasmic reticulum membrane // GO:0005793 endoplasmic reticulum-Golgi intermediate compartment // GO:0005794 Golgi apparatus // GO:0005887 integral component of plasma membrane // GO:0009986 cell surface // GO:0033116 endoplasmic reticulum-Golgi intermediate compartment membrane // GO:0070062 extracellular exosome // GO:…	GO:0001948 glycoprotein binding // GO:0005537 mannose binding // GO:0030246 carbohydrate binding // GO:0031072 heat shock protein binding // GO:0046872 metal ion binding // GO:0030246 carbohydrate binding	---	lectin, mannose-binding 2	chr5	-	177331562	177351884	-0.536304	0.0138854	0.227536	-0.172019	0.508922	0.812923
TC0600006864.hg.1	RIOK1	GO:0006468 protein phosphorylation // GO:0016310 phosphorylation	---	GO:0004674 protein serine/threonine kinase activity // GO:0005524 ATP binding // GO:0046872 metal ion binding // GO:0000166 nucleotide binding // GO:0016301 kinase activity // GO:0016740 transferase activity	---	RIO kinase 1	chr6	+	7389496	7418037	-0.49873	0.0212103	0.260896	-0.285813	0.272228	0.702993
TC0600006926.hg.1	PAK1IP1	GO:0008283 cell proliferation // GO:0009968 negative regulation of signal transduction // GO:0060021 palate development	GO:0005654 nucleoplasm // GO:0005730 nucleolus // GO:0005886 plasma membrane // GO:0005634 nucleus	GO:0005515 protein binding	---	PAK1 interacting protein 1	chr6	+	10694695	10709782	-0.531657	0.000373427	0.047285	0.0571121	0.741342	0.918568
TC0600007282.hg.1	HIST1H2BF	GO:0002227 innate immune response in mucosa // GO:0006325 chromatin organization // GO:0006334 nucleosome assembly // GO:0006334 nucleosome assembly // GO:0019731 antibacterial humoral response // GO:0050830 defense response to Gram-positive bacterium // GO:0006334 nucleosome assembly // GO:0042742 defense response to bacterium	GO:0000786 nucleosome // GO:0000788 nuclear nucleosome // GO:0005615 extracellular space // GO:0005634 nucleus // GO:0005654 nucleoplasm // GO:0005654 nucleoplasm // GO:0005737 cytoplasm // GO:0070062 extracellular exosome // GO:0000786 nucleosome // GO:0000788 nuclear nucleosome // GO:0005634 nucleus // GO:0005694 chromosome	GO:0003677 DNA binding // GO:0003677 DNA binding // GO:0005515 protein binding // GO:0046982 protein heterodimerization activity // GO:0003677 DNA binding // GO:0003677 DNA binding	---	histone cluster 1, H2bf	chr6	+	26199559	26199988	-0.639549	0.00025618	0.0376357	0.27628	0.17451	0.651661
TC0600007377.hg.1	HIST1H2BM	GO:0006325 chromatin organization // GO:0006334 nucleosome assembly	GO:0000786 nucleosome // GO:0005634 nucleus // GO:0005654 nucleoplasm // GO:0005654 nucleoplasm // GO:0005737 cytoplasm // GO:0070062 extracellular exosome // GO:0000786 nucleosome // GO:0005634 nucleus // GO:0005694 chromosome	GO:0003677 DNA binding // GO:0046982 protein heterodimerization activity // GO:0003677 DNA binding	---	histone cluster 1, H2bm	chr6	+	27815044	27815489	-0.834091	0.00363797	0.137447	0.167902	0.620112	0.870699
TC0600007677.hg.1	HLA-DPB1	GO:0019221 cytokine-mediated signaling pathway // GO:0019886 antigen processing and presentation of exogenous peptide antigen via MHC class II // GO:0019886 antigen processing and presentation of exogenous peptide antigen via MHC class II // GO:0031295 T cell costimulation // GO:0032729 positive regulation of interferon-gamma production // GO:0042102 positive regulation of T cell proliferation //…	GO:0000139 Golgi membrane // GO:0005765 lysosomal membrane // GO:0005886 plasma membrane // GO:0009986 cell surface // GO:0010008 endosome membrane // GO:0012507 ER to Golgi transport vesicle membrane // GO:0016020 membrane // GO:0030658 transport vesicle membrane // GO:0030666 endocytic vesicle membrane // GO:0030669 clathrin-coated endocytic vesicle membrane // GO:0032588 trans-Golgi network me…	GO:0042605 peptide antigen binding // GO:0005515 protein binding // GO:0032395 MHC class II receptor activity	---	major histocompatibility complex, class II, DP beta 1	chr6	+	33075926	33089696	-0.591175	0.0211768	0.260876	-0.00693863	0.98196	0.993804
TC0600007792.hg.1	PPARD	GO:0000122 negative regulation of transcription from RNA polymerase II promoter // GO:0006006 glucose metabolic process // GO:0006091 generation of precursor metabolites and energy // GO:0006357 regulation of transcription from RNA polymerase II promoter // GO:0006367 transcription initiation from RNA polymerase II promoter // GO:0006629 lipid metabolic process // GO:0006635 fatty acid beta-oxida…	GO:0005634 nucleus // GO:0005654 nucleoplasm // GO:0005634 nucleus	GO:0003677 DNA binding // GO:0003700 transcription factor activity, sequence-specific DNA binding // GO:0003700 transcription factor activity, sequence-specific DNA binding // GO:0003707 steroid hormone receptor activity // GO:0004879 RNA polymerase II transcription factor activity, ligand-activated sequence-specific DNA binding // GO:0005515 protein binding // GO:0008144 drug binding // GO:00082…	GenMAPP Nuclear_Receptors	peroxisome proliferator-activated receptor delta	chr6	+	35342558	35428191	-0.711565	0.000287086	0.0402486	-0.170376	0.453213	0.785878
TC0600007847.hg.1	CDKN1A	GO:0000079 regulation of cyclin-dependent protein serine/threonine kinase activity // GO:0000082 G1/S transition of mitotic cell cycle // GO:0000082 G1/S transition of mitotic cell cycle // GO:0000086 G2/M transition of mitotic cell cycle // GO:0000278 mitotic cell cycle // GO:0006974 cellular response to DNA damage stimulus // GO:0006977 DNA damage response, signal transduction by p53 class medi…	GO:0000307 cyclin-dependent protein kinase holoenzyme complex // GO:0005634 nucleus // GO:0005654 nucleoplasm // GO:0005829 cytosol // GO:0048471 perinuclear region of cytoplasm // GO:0070557 PCNA-p21 complex // GO:0005634 nucleus // GO:0005737 cytoplasm // GO:0005829 cytosol	GO:0004861 cyclin-dependent protein serine/threonine kinase inhibitor activity // GO:0005515 protein binding // GO:0019912 cyclin-dependent protein kinase activating kinase activity // GO:0030332 cyclin binding // GO:0031625 ubiquitin protein ligase binding // GO:0032403 protein complex binding // GO:0046872 metal ion binding // GO:0004860 protein kinase inhibitor activity // GO:0004861 cyclin-de…	GenMAPP Cell_cycle_KEGG // GenMAPP G1_to_S_cell_cycle_Reactome	cyclin-dependent kinase inhibitor 1A (p21, Cip1)	chr6	+	36676460	36687339	-0.543017	0.0075296	0.179669	0.283192	0.242994	0.690906
TC0600008972.hg.1	PRDM1	GO:0000122 negative regulation of transcription from RNA polymerase II promoter // GO:0001763 morphogenesis of a branching structure // GO:0001893 maternal placenta development // GO:0006351 transcription, DNA-templated // GO:0007281 germ cell development // GO:0009791 post-embryonic development // GO:0010628 positive regulation of gene expression // GO:0030889 negative regulation of B cell proli…	GO:0005634 nucleus // GO:0005737 cytoplasm // GO:0005737 cytoplasm	GO:0000978 RNA polymerase II core promoter proximal region sequence-specific DNA binding // GO:0001078 transcriptional repressor activity, RNA polymerase II core promoter proximal region sequence-specific binding // GO:0003700 transcription factor activity, sequence-specific DNA binding // GO:0005515 protein binding // GO:0008168 methyltransferase activity // GO:0042826 histone deacetylase bindin…	---	PR domain containing 1, with ZNF domain	chr6	+	106086320	106109939	-0.608338	0.00191509	0.10447	-0.198959	0.388655	0.757663
TC0600009142.hg.1	RPF2	GO:0000027 ribosomal large subunit assembly // GO:0000463 maturation of LSU-rRNA from tricistronic rRNA transcript (SSU-rRNA, 5.8S rRNA, LSU-rRNA) // GO:0000027 ribosomal large subunit assembly // GO:0000463 maturation of LSU-rRNA from tricistronic rRNA transcript (SSU-rRNA, 5.8S rRNA, LSU-rRNA)	GO:0005634 nucleus // GO:0005730 nucleolus // GO:0005634 nucleus // GO:0005730 nucleolus	GO:0019843 rRNA binding // GO:0044822 poly(A) RNA binding // GO:0019843 rRNA binding	---	ribosome production factor 2 homolog	chr6	+	110982015	111028263	-0.600515	0.000987013	0.079409	-0.00919875	0.96551	0.989984
TC0600009364.hg.1	NCOA7	GO:0006351 transcription, DNA-templated // GO:0045944 positive regulation of transcription from RNA polymerase II promoter // GO:0006355 regulation of transcription, DNA-templated	GO:0005622 intracellular // GO:0005634 nucleus	GO:0005515 protein binding // GO:0030374 ligand-dependent nuclear receptor transcription coactivator activity // GO:0035257 nuclear hormone receptor binding	---	nuclear receptor coactivator 7	chr6	+	125781161	125932030	-0.562963	0.0224045	0.263124	0.113236	0.701348	0.904914
TC0600011185.hg.1	HIST1H2BK	GO:0002227 innate immune response in mucosa // GO:0006325 chromatin organization // GO:0006334 nucleosome assembly // GO:0019731 antibacterial humoral response // GO:0050830 defense response to Gram-positive bacterium // GO:0006334 nucleosome assembly // GO:0042742 defense response to bacterium	GO:0000788 nuclear nucleosome // GO:0005615 extracellular space // GO:0005634 nucleus // GO:0005654 nucleoplasm // GO:0005654 nucleoplasm // GO:0005737 cytoplasm // GO:0000786 nucleosome // GO:0000788 nuclear nucleosome // GO:0005634 nucleus // GO:0005694 chromosome	GO:0003677 DNA binding // GO:0046982 protein heterodimerization activity // GO:0003674 molecular_function // GO:0003677 DNA binding // GO:0003677 DNA binding	---	histone cluster 1, H2bk	chr6	-	27133246	27147323	-0.507542	0.00126608	0.0887658	0.0780236	0.671982	0.894535
TC0600011232.hg.1	HIST1H1B	GO:0000122 negative regulation of transcription from RNA polymerase II promoter // GO:0006325 chromatin organization // GO:0006334 nucleosome assembly // GO:0030307 positive regulation of cell growth // GO:0050821 protein stabilization // GO:0051574 positive regulation of histone H3-K9 methylation // GO:0071169 establishment of protein localization to chromatin	GO:0000786 nucleosome // GO:0000790 nuclear chromatin // GO:0005720 nuclear heterochromatin // GO:0070062 extracellular exosome // GO:0005634 nucleus // GO:0005694 chromosome	GO:0031490 chromatin DNA binding // GO:0042826 histone deacetylase binding // GO:0044822 poly(A) RNA binding // GO:0003677 DNA binding	---	histone cluster 1, H1b	chr6	-	27866792	27867581	-0.521657	0.0115202	0.211756	-0.00850738	0.972394	0.991657
TC0600011960.hg.1	TNFRSF21	GO:0001783 B cell apoptotic process // GO:0002250 adaptive immune response // GO:0006915 apoptotic process // GO:0006954 inflammatory response // GO:0006955 immune response // GO:0006959 humoral immune response // GO:0030889 negative regulation of B cell proliferation // GO:0031642 negative regulation of myelination // GO:0032496 response to lipopolysaccharide // GO:0033209 tumor necrosis factor-…	GO:0005886 plasma membrane // GO:0005887 integral component of plasma membrane // GO:0030424 axon // GO:0031226 intrinsic component of plasma membrane // GO:0005886 plasma membrane // GO:0016020 membrane // GO:0016021 integral component of membrane // GO:0031226 intrinsic component of plasma membrane	GO:0005031 tumor necrosis factor-activated receptor activity // GO:0005515 protein binding // GO:0005031 tumor necrosis factor-activated receptor activity	GenMAPP Apoptosis	tumor necrosis factor receptor superfamily, member 21	chr6	-	47231527	47309947	-0.616956	0.000814767	0.0706346	0.0806976	0.707216	0.906737
TC0600012747.hg.1	CD24	GO:0001666 response to hypoxia // GO:0001775 cell activation // GO:0001959 regulation of cytokine-mediated signaling pathway // GO:0002237 response to molecule of bacterial origin // GO:0002768 immune response-regulating cell surface receptor signaling pathway // GO:0007204 positive regulation of cytosolic calcium ion concentration // GO:0007411 axon guidance // GO:0016055 Wnt signaling pathway /…	GO:0005622 intracellular // GO:0005622 intracellular // GO:0005829 cytosol // GO:0005886 plasma membrane // GO:0009986 cell surface // GO:0016020 membrane // GO:0031225 anchored component of membrane // GO:0045121 membrane raft // GO:0016020 membrane	GO:0004871 signal transducer activity // GO:0005515 protein binding // GO:0019901 protein kinase binding // GO:0030296 protein tyrosine kinase activator activity	---	CD24 molecule	chr6	-	106969831	106976855	-0.86428	0.000260412	0.0376357	0.462659	0.0942547	0.625821
TC0600013231.hg.1	SGK1	GO:0001558 regulation of cell growth // GO:0006468 protein phosphorylation // GO:0006814 sodium ion transport // GO:0006883 cellular sodium ion homeostasis // GO:0006915 apoptotic process // GO:0006950 response to stress // GO:0006974 cellular response to DNA damage stimulus // GO:0007616 long-term memory // GO:0008217 regulation of blood pressure // GO:0010765 positive regulation of sodium ion t…	GO:0005654 nucleoplasm // GO:0005737 cytoplasm // GO:0005739 mitochondrion // GO:0005789 endoplasmic reticulum membrane // GO:0005829 cytosol // GO:0005886 plasma membrane // GO:0005634 nucleus // GO:0005737 cytoplasm // GO:0005783 endoplasmic reticulum // GO:0016020 membrane	GO:0004674 protein serine/threonine kinase activity // GO:0004712 protein serine/threonine/tyrosine kinase activity // GO:0005246 calcium channel regulator activity // GO:0005515 protein binding // GO:0005524 ATP binding // GO:0015459 potassium channel regulator activity // GO:0017080 sodium channel regulator activity // GO:0017081 chloride channel regulator activity // GO:0000166 nucleotide bind…	---	serum/glucocorticoid regulated kinase 1	chr6	-	134169246	134318112	-0.619052	0.00551536	0.160738	0.0589227	0.823439	0.946268
TC0600013727.hg.1	EZR	GO:0000122 negative regulation of transcription from RNA polymerase II promoter // GO:0001951 intestinal D-glucose absorption // GO:0003376 sphingosine-1-phosphate signaling pathway // GO:0007016 cytoskeletal anchoring at plasma membrane // GO:0007159 leukocyte cell-cell adhesion // GO:0007411 axon guidance // GO:0008360 regulation of cell shape // GO:0008361 regulation of cell size // GO:0010628…	GO:0001726 ruffle // GO:0001772 immunological synapse // GO:0001931 uropod // GO:0005615 extracellular space // GO:0005730 nucleolus // GO:0005737 cytoplasm // GO:0005768 endosome // GO:0005829 cytosol // GO:0005829 cytosol // GO:0005884 actin filament // GO:0005886 plasma membrane // GO:0005902 microvillus // GO:0005903 brush border // GO:0005925 focal adhesion // GO:0015629 actin cytoskeleton /…	GO:0003779 actin binding // GO:0005515 protein binding // GO:0008017 microtubule binding // GO:0019904 protein domain specific binding // GO:0034236 protein kinase A catalytic subunit binding // GO:0034237 protein kinase A regulatory subunit binding // GO:0044548 S100 protein binding // GO:0044822 poly(A) RNA binding // GO:0050839 cell adhesion molecule binding // GO:0051015 actin filament bindin…	---	ezrin	chr6	-	158765741	158819424	-0.504317	0.0139327	0.227775	-0.169733	0.488571	0.804312
TC0600014142.hg.1	PTP4A1	GO:0007049 cell cycle // GO:0007275 multicellular organismal development // GO:0030335 positive regulation of cell migration // GO:0035335 peptidyl-tyrosine dephosphorylation // GO:0006470 protein dephosphorylation // GO:0016311 dephosphorylation // GO:0030335 positive regulation of cell migration // GO:0030335 positive regulation of cell migration // GO:0035335 peptidyl-tyrosine dephosphorylatio…	GO:0005634 nucleus // GO:0005737 cytoplasm // GO:0005769 early endosome // GO:0005783 endoplasmic reticulum // GO:0005819 spindle // GO:0009898 cytoplasmic side of plasma membrane // GO:0070062 extracellular exosome // GO:0005634 nucleus // GO:0005634 nucleus // GO:0005737 cytoplasm // GO:0005768 endosome // GO:0005856 cytoskeleton // GO:0005886 plasma membrane // GO:0016020 membrane	GO:0004725 protein tyrosine phosphatase activity // GO:0004725 protein tyrosine phosphatase activity // GO:0008138 protein tyrosine/serine/threonine phosphatase activity // GO:0004721 phosphoprotein phosphatase activity // GO:0004725 protein tyrosine phosphatase activity // GO:0004725 protein tyrosine phosphatase activity // GO:0016787 hydrolase activity // GO:0016791 phosphatase activity	---	protein tyrosine phosphatase type IVA, member 1	chr6	+	63572012	63583588	-0.562009	0.00288619	0.124455	-0.125574	0.572312	0.846356
TC0600014217.hg.1	SERPINB1	GO:0010951 negative regulation of endopeptidase activity // GO:0010466 negative regulation of peptidase activity // GO:0010951 negative regulation of endopeptidase activity // GO:0010951 negative regulation of endopeptidase activity	GO:0005615 extracellular space // GO:0005737 cytoplasm // GO:0016020 membrane // GO:0070062 extracellular exosome // GO:0005615 extracellular space	GO:0004867 serine-type endopeptidase inhibitor activity // GO:0004867 serine-type endopeptidase inhibitor activity // GO:0004867 serine-type endopeptidase inhibitor activity // GO:0004867 serine-type endopeptidase inhibitor activity // GO:0030414 peptidase inhibitor activity	---	serpin peptidase inhibitor, clade B (ovalbumin), member 1	chr6	-	2828567	2845196	-0.679591	0.000124716	0.0316613	-0.0114356	0.955101	0.987721
TC0600014235.hg.1	BLOC1S5-TXNDC5	GO:0006457 protein folding // GO:0006892 post-Golgi vesicle-mediated transport // GO:0008152 metabolic process // GO:0034976 response to endoplasmic reticulum stress // GO:0043066 negative regulation of apoptotic process // GO:0043277 apoptotic cell clearance // GO:0045454 cell redox homeostasis // GO:0061024 membrane organization	GO:0005783 endoplasmic reticulum // GO:0005783 endoplasmic reticulum // GO:0005788 endoplasmic reticulum lumen // GO:0043202 lysosomal lumen // GO:0070062 extracellular exosome // GO:0005623 cell	GO:0003756 protein disulfide isomerase activity // GO:0005515 protein binding // GO:0016853 isomerase activity	---	BLOC1S5-TXNDC5 readthrough (NMD candidate)	chr6	-	7881250	8064414	-0.526826	0.0013434	0.0907658	0.210658	0.275631	0.704322
TC0600014236.hg.1	TXNDC5	GO:0006457 protein folding // GO:0006892 post-Golgi vesicle-mediated transport // GO:0008152 metabolic process // GO:0034976 response to endoplasmic reticulum stress // GO:0043066 negative regulation of apoptotic process // GO:0043277 apoptotic cell clearance // GO:0045454 cell redox homeostasis // GO:0061024 membrane organization // GO:0006457 protein folding // GO:0034976 response to endoplasmi…	GO:0005783 endoplasmic reticulum // GO:0005788 endoplasmic reticulum lumen // GO:0043202 lysosomal lumen // GO:0070062 extracellular exosome // GO:0005783 endoplasmic reticulum // GO:0005623 cell	GO:0003756 protein disulfide isomerase activity // GO:0005515 protein binding // GO:0003756 protein disulfide isomerase activity // GO:0016853 isomerase activity	---	thioredoxin domain containing 5 (endoplasmic reticulum)	chr6	-	7881250	7910814	-0.68871	0.000715561	0.0682659	0.239232	0.314706	0.719225
TC0700006890.hg.1	IL6	GO:0001781 neutrophil apoptotic process // GO:0001878 response to yeast // GO:0002384 hepatic immune response // GO:0002384 hepatic immune response // GO:0002446 neutrophil mediated immunity // GO:0002548 monocyte chemotaxis // GO:0002675 positive regulation of acute inflammatory response // GO:0002690 positive regulation of leukocyte chemotaxis // GO:0006469 negative regulation of protein kinase…	GO:0005576 extracellular region // GO:0005615 extracellular space // GO:0005737 cytoplasm // GO:0005896 interleukin-6 receptor complex // GO:0009897 external side of plasma membrane // GO:0005576 extracellular region // GO:0005615 extracellular space	GO:0005125 cytokine activity // GO:0005125 cytokine activity // GO:0005125 cytokine activity // GO:0005138 interleukin-6 receptor binding // GO:0005138 interleukin-6 receptor binding // GO:0005515 protein binding // GO:0008083 growth factor activity // GO:0005102 receptor binding // GO:0005125 cytokine activity // GO:0005138 interleukin-6 receptor binding // GO:0005138 interleukin-6 receptor bind…	GenMAPP Smooth_muscle_contraction	interleukin 6	chr7	+	22725884	22732002	-1.68633	0.000211197	0.0376357	0.802908	0.12947	0.638062
TC0700007198.hg.1	ANLN	GO:0000281 mitotic cytokinesis // GO:0000921 septin ring assembly // GO:0002244 hematopoietic progenitor cell differentiation // GO:0007067 mitotic nuclear division // GO:0007096 regulation of exit from mitosis // GO:0090521 glomerular visceral epithelial cell migration // GO:0007049 cell cycle // GO:0051301 cell division	GO:0005654 nucleoplasm // GO:0005826 actomyosin contractile ring // GO:0015629 actin cytoskeleton // GO:0043231 intracellular membrane-bounded organelle // GO:0005634 nucleus // GO:0005737 cytoplasm // GO:0005856 cytoskeleton // GO:0005938 cell cortex	GO:0003779 actin binding // GO:0005515 protein binding // GO:0003779 actin binding // GO:0003779 actin binding	---	anillin actin binding protein	chr7	+	36389803	36453791	-0.64775	0.0190387	0.24954	0.141053	0.669519	0.8936
TC0700007345.hg.1	STK17A	GO:0006468 protein phosphorylation // GO:0006915 apoptotic process // GO:0035556 intracellular signal transduction // GO:0043065 positive regulation of apoptotic process // GO:2000271 positive regulation of fibroblast apoptotic process // GO:2000377 regulation of reactive oxygen species metabolic process // GO:0006468 protein phosphorylation // GO:0016310 phosphorylation	GO:0005634 nucleus // GO:0005634 nucleus	GO:0004674 protein serine/threonine kinase activity // GO:0005524 ATP binding // GO:0000166 nucleotide binding // GO:0004672 protein kinase activity // GO:0004674 protein serine/threonine kinase activity // GO:0005524 ATP binding // GO:0016301 kinase activity // GO:0016740 transferase activity	---	serine/threonine kinase 17a	chr7	+	43582758	43627379	-0.612551	0.00429997	0.147266	0.135224	0.594079	0.858069
TC0700008882.hg.1	ST7	---	GO:0016021 integral component of membrane // GO:0016020 membrane	---	---	suppression of tumorigenicity 7	chr7	+	116953214	117230103	-0.708889	0.000114818	0.0307271	-0.371142	0.0820313	0.625821
TC0700009230.hg.1	AKR1B10	GO:0001523 retinoid metabolic process // GO:0006081 cellular aldehyde metabolic process // GO:0007586 digestion // GO:0007603 phototransduction, visible light // GO:0008202 steroid metabolic process // GO:0016488 farnesol catabolic process // GO:0044597 daunorubicin metabolic process // GO:0044598 doxorubicin metabolic process // GO:0055114 oxidation-reduction process	GO:0005764 lysosome // GO:0005829 cytosol // GO:0070062 extracellular exosome // GO:0005576 extracellular region	GO:0001758 retinal dehydrogenase activity // GO:0004033 aldo-keto reductase (NADP) activity // GO:0005515 protein binding // GO:0045550 geranylgeranyl reductase activity // GO:0047718 indanol dehydrogenase activity // GO:0016491 oxidoreductase activity	HumanCyc PWY-5453	aldo-keto reductase family 1, member B10 (aldose reductase)	chr7	+	134527592	134541414	-1.22225	0.00017378	0.0363078	0.156209	0.676714	0.896009
TC0700009231.hg.1	AKR1B15	GO:0006703 estrogen biosynthetic process // GO:0008202 steroid metabolic process // GO:0044281 small molecule metabolic process // GO:0055114 oxidation-reduction process // GO:0055114 oxidation-reduction process	GO:0005739 mitochondrion // GO:0005759 mitochondrial matrix // GO:0005829 cytosol // GO:0005829 cytosol // GO:0005737 cytoplasm // GO:0005739 mitochondrion	GO:0004303 estradiol 17-beta-dehydrogenase activity // GO:0004303 estradiol 17-beta-dehydrogenase activity // GO:0016616 oxidoreductase activity, acting on the CH-OH group of donors, NAD or NADP as acceptor // GO:0016491 oxidoreductase activity	---	aldo-keto reductase family 1, member B15	chr7	+	134549097	134579875	-1.17917	0.00144084	0.0928488	-0.147699	0.733291	0.916411
TC0700009232.hg.1	BPGM	GO:0005975 carbohydrate metabolic process // GO:0006094 gluconeogenesis // GO:0006096 glycolytic process // GO:0007585 respiratory gaseous exchange // GO:0016311 dephosphorylation // GO:0043456 regulation of pentose-phosphate shunt // GO:0006094 gluconeogenesis // GO:0006096 glycolytic process // GO:0006096 glycolytic process // GO:0008152 metabolic process // GO:0043456 regulation of pentose-pho…	GO:0005829 cytosol // GO:0070062 extracellular exosome // GO:0005829 cytosol	GO:0004082 bisphosphoglycerate mutase activity // GO:0004083 bisphosphoglycerate 2-phosphatase activity // GO:0046538 2,3-bisphosphoglycerate-dependent phosphoglycerate mutase activity // GO:0003824 catalytic activity // GO:0004082 bisphosphoglycerate mutase activity // GO:0004619 phosphoglycerate mutase activity // GO:0016787 hydrolase activity // GO:0016853 isomerase activity // GO:0016868 intr…	---	2,3-bisphosphoglycerate mutase	chr7	+	134646779	134679815	-0.581485	0.000558245	0.0595072	0.0340662	0.861816	0.95868
TC0700011796.hg.1	SAMD9	---	GO:0005737 cytoplasm // GO:0043231 intracellular membrane-bounded organelle // GO:0005737 cytoplasm	GO:0005515 protein binding	---	sterile alpha motif domain containing 9	chr7	-	93099513	93118023	-0.670382	0.0175968	0.243904	0.127309	0.706062	0.906306
TC0700012159.hg.1	PUS7	GO:0001522 pseudouridine synthesis // GO:0006400 tRNA modification // GO:0008033 tRNA processing // GO:0010467 gene expression // GO:0001522 pseudouridine synthesis // GO:0001522 pseudouridine synthesis // GO:0008033 tRNA processing // GO:0009451 RNA modification	GO:0005634 nucleus // GO:0005634 nucleus	GO:0009982 pseudouridine synthase activity // GO:0019899 enzyme binding // GO:0044822 poly(A) RNA binding // GO:0003723 RNA binding // GO:0009982 pseudouridine synthase activity // GO:0009982 pseudouridine synthase activity // GO:0016853 isomerase activity	---	pseudouridylate synthase 7 (putative)	chr7	-	105439661	105522267	-0.610983	0.012065	0.215876	-0.502744	0.0869078	0.625821
TC0700012182.hg.1	NAMPT	GO:0006766 vitamin metabolic process // GO:0006767 water-soluble vitamin metabolic process // GO:0006769 nicotinamide metabolic process // GO:0007165 signal transduction // GO:0007267 cell-cell signaling // GO:0007565 female pregnancy // GO:0007623 circadian rhythm // GO:0008284 positive regulation of cell proliferation // GO:0008286 insulin receptor signaling pathway // GO:0009435 NAD biosynthet…	GO:0005615 extracellular space // GO:0005654 nucleoplasm // GO:0005829 cytosol // GO:0030054 cell junction // GO:0070062 extracellular exosome // GO:0005576 extracellular region // GO:0005634 nucleus // GO:0005737 cytoplasm	GO:0004514 nicotinate-nucleotide diphosphorylase (carboxylating) activity // GO:0005125 cytokine activity // GO:0005515 protein binding // GO:0008144 drug binding // GO:0042803 protein homodimerization activity // GO:0047280 nicotinamide phosphoribosyltransferase activity // GO:0005125 cytokine activity // GO:0016740 transferase activity // GO:0016757 transferase activity, transferring glycosyl g…	---	nicotinamide phosphoribosyltransferase	chr7	-	106248285	106286326	-0.570951	0.000435857	0.0509505	-0.0149637	0.936605	0.98282
TC0700013455.hg.1	HYAL4	GO:0005975 carbohydrate metabolic process // GO:0006027 glycosaminoglycan catabolic process // GO:0030207 chondroitin sulfate catabolic process // GO:0008152 metabolic process	GO:0009986 cell surface // GO:0016021 integral component of membrane // GO:0016020 membrane	GO:0004415 hyalurononglucosaminidase activity // GO:0003824 catalytic activity // GO:0004415 hyalurononglucosaminidase activity // GO:0016787 hydrolase activity // GO:0016798 hydrolase activity, acting on glycosyl bonds	---	hyaluronoglucosaminidase 4	chr7	+	123845048	123877478	-0.666695	5.78354e-05	0.0185901	0.357308	0.0623985	0.625572
TC0700013581.hg.1	STEAP4	GO:0015677 copper ion import // GO:0045444 fat cell differentiation // GO:0055072 iron ion homeostasis // GO:0055114 oxidation-reduction process // GO:0097461 ferric iron import into cell // GO:0006810 transport // GO:0006811 ion transport // GO:0015677 copper ion import // GO:0015677 copper ion import // GO:0045444 fat cell differentiation // GO:0055114 oxidation-reduction process // GO:0055114 …	GO:0000139 Golgi membrane // GO:0005768 endosome // GO:0005886 plasma membrane // GO:0005887 integral component of plasma membrane // GO:0070062 extracellular exosome // GO:0005794 Golgi apparatus // GO:0005886 plasma membrane // GO:0005887 integral component of plasma membrane // GO:0016020 membrane // GO:0016021 integral component of membrane	GO:0008823 cupric reductase activity // GO:0046872 metal ion binding // GO:0052851 ferric-chelate reductase (NADPH) activity // GO:0008823 cupric reductase activity // GO:0008823 cupric reductase activity // GO:0016491 oxidoreductase activity // GO:0052851 ferric-chelate reductase (NADPH) activity // GO:0052851 ferric-chelate reductase (NADPH) activity	---	STEAP family member 4	chr7	-	88276429	88306913	-0.721609	0.00596804	0.16737	0.302983	0.331702	0.727661
TC0800006623.hg.1	DEFB103A	GO:0006965 positive regulation of biosynthetic process of antibacterial peptides active against Gram-positive bacteria // GO:0042742 defense response to bacterium // GO:0045087 innate immune response // GO:0006952 defense response	GO:0005576 extracellular region // GO:0005796 Golgi lumen // GO:0005576 extracellular region	---	---	defensin, beta 103A	chr8	+	7881204	7882664	-1.39716	1.92485e-07	0.000804318	0.188183	0.517867	0.817528
TC0800006624.hg.1	DEFB4A	GO:0006935 chemotaxis // GO:0006955 immune response // GO:0007186 G-protein coupled receptor signaling pathway // GO:0042742 defense response to bacterium // GO:0045087 innate immune response // GO:0006952 defense response	GO:0005576 extracellular region // GO:0005796 Golgi lumen // GO:0005576 extracellular region	---	---	defensin, beta 4A	chr8	+	7894565	7896716	-2.21168	2.19418e-09	4.26482e-05	0.177772	0.64362	0.882469
TC0800006663.hg.1	ERI1	GO:0000467 exonucleolytic trimming to generate mature 3'-end of 5.8S rRNA from tricistronic rRNA transcript (SSU-rRNA, 5.8S rRNA, LSU-rRNA) // GO:0000738 DNA catabolic process, exonucleolytic // GO:0031047 gene silencing by RNA // GO:0031125 rRNA 3'-end processing // GO:0071044 histone mRNA catabolic process // GO:0000467 exonucleolytic trimming to generate mature 3'-end of 5.8S rRNA from tricist…	GO:0005634 nucleus // GO:0005730 nucleolus // GO:0005730 nucleolus // GO:0005737 cytoplasm // GO:0005737 cytoplasm // GO:0071204 histone pre-mRNA 3'end processing complex // GO:0005634 nucleus // GO:0005730 nucleolus // GO:0005737 cytoplasm	GO:0000175 3'-5'-exoribonuclease activity // GO:0008408 3'-5' exonuclease activity // GO:0019843 rRNA binding // GO:0043022 ribosome binding // GO:0046872 metal ion binding // GO:0071207 histone pre-mRNA stem-loop binding // GO:0000175 3'-5'-exoribonuclease activity // GO:0003676 nucleic acid binding // GO:0003723 RNA binding // GO:0004518 nuclease activity // GO:0004527 exonuclease activity // G…	---	exoribonuclease 1	chr8	+	9002147	9116746	-0.520803	0.00419883	0.14559	-0.298226	0.168653	0.649727
TC0800007119.hg.1	ESCO2	GO:0000278 mitotic cell cycle // GO:0002244 hematopoietic progenitor cell differentiation // GO:0006275 regulation of DNA replication // GO:0006302 double-strand break repair // GO:0007059 chromosome segregation // GO:0034421 post-translational protein acetylation // GO:0071168 protein localization to chromatin // GO:0007049 cell cycle	GO:0000785 chromatin // GO:0001741 XY body // GO:0005634 nucleus // GO:0005654 nucleoplasm // GO:0005794 Golgi apparatus // GO:0010369 chromocenter // GO:0031618 nuclear pericentric heterochromatin // GO:0035861 site of double-strand break // GO:0005634 nucleus // GO:0005694 chromosome	GO:0004468 lysine N-acetyltransferase activity, acting on acetyl phosphate as donor // GO:0046872 metal ion binding // GO:0016740 transferase activity // GO:0016746 transferase activity, transferring acyl groups	---	establishment of sister chromatid cohesion N-acetyltransferase 2	chr8	+	27771949	27812640	-0.648708	0.000125983	0.0316613	0.119123	0.539896	0.830331
TC0800007221.hg.1	NRG1	GO:0000165 MAPK cascade // GO:0000186 activation of MAPKK activity // GO:0001964 startle response // GO:0003161 cardiac conduction system development // GO:0003222 ventricular trabecula myocardium morphogenesis // GO:0007154 cell communication // GO:0007169 transmembrane receptor protein tyrosine kinase signaling pathway // GO:0007171 activation of transmembrane receptor protein tyrosine kinase a…	GO:0005576 extracellular region // GO:0005576 extracellular region // GO:0005615 extracellular space // GO:0005634 nucleus // GO:0005737 cytoplasm // GO:0005887 integral component of plasma membrane // GO:0009897 external side of plasma membrane // GO:0016020 membrane // GO:0016324 apical plasma membrane // GO:0030425 dendrite // GO:0030673 axolemma // GO:0031594 neuromuscular junction // GO:0044…	GO:0003712 transcription cofactor activity // GO:0005102 receptor binding // GO:0005125 cytokine activity // GO:0005176 ErbB-2 class receptor binding // GO:0005515 protein binding // GO:0008083 growth factor activity // GO:0008083 growth factor activity // GO:0030296 protein tyrosine kinase activator activity // GO:0030297 transmembrane receptor protein tyrosine kinase activator activity // GO:00…	---	neuregulin 1	chr8	+	31639386	32767959	-1.20858	2.66912e-05	0.0111708	-0.0465752	0.886253	0.96791
TC0800007316.hg.1	EIF4EBP1	GO:0000082 G1/S transition of mitotic cell cycle // GO:0002192 IRES-dependent translational initiation // GO:0002931 response to ischemia // GO:0006412 translation // GO:0006413 translational initiation // GO:0008286 insulin receptor signaling pathway // GO:0010467 gene expression // GO:0030324 lung development // GO:0031333 negative regulation of protein complex assembly // GO:0031929 TOR signal…	GO:0005654 nucleoplasm // GO:0005737 cytoplasm // GO:0005829 cytosol // GO:0005829 cytosol // GO:0043234 protein complex // GO:0005634 nucleus // GO:0005737 cytoplasm	GO:0005515 protein binding // GO:0008190 eukaryotic initiation factor 4E binding // GO:0008190 eukaryotic initiation factor 4E binding // GO:0030371 translation repressor activity // GO:0051721 protein phosphatase 2A binding // GO:0008190 eukaryotic initiation factor 4E binding // GO:0008190 eukaryotic initiation factor 4E binding // GO:0031369 translation initiation factor binding	GenMAPP Translation_Factors // GenMAPP Hypertrophy_model	eukaryotic translation initiation factor 4E binding protein 1	chr8	+	38030341	38060365	-0.532552	0.000255957	0.0376357	-0.282602	0.0966397	0.629562
TC0800008080.hg.1	FABP5	GO:0006006 glucose metabolic process // GO:0006629 lipid metabolic process // GO:0006656 phosphatidylcholine biosynthetic process // GO:0008544 epidermis development // GO:0015758 glucose transport // GO:0019433 triglyceride catabolic process // GO:0044281 small molecule metabolic process // GO:0006629 lipid metabolic process // GO:0006810 transport	GO:0005654 nucleoplasm // GO:0005737 cytoplasm // GO:0005829 cytosol // GO:0070062 extracellular exosome // GO:0005737 cytoplasm	GO:0005215 transporter activity // GO:0005504 fatty acid binding // GO:0005515 protein binding // GO:0008289 lipid binding // GO:0008289 lipid binding	---	fatty acid binding protein 5 (psoriasis-associated)	chr8	+	81280363	81284777	-0.923372	0.00268587	0.119736	0.145469	0.687998	0.900743
TC0800008126.hg.1	CA2	GO:0001822 kidney development // GO:0002009 morphogenesis of an epithelium // GO:0006730 one-carbon metabolic process // GO:0009268 response to pH // GO:0010043 response to zinc ion // GO:0015701 bicarbonate transport // GO:0032230 positive regulation of synaptic transmission, GABAergic // GO:0032849 positive regulation of cellular pH reduction // GO:0038166 angiotensin-activated signaling pathwa…	GO:0005615 extracellular space // GO:0005737 cytoplasm // GO:0005829 cytosol // GO:0005886 plasma membrane // GO:0005902 microvillus // GO:0016323 basolateral plasma membrane // GO:0030424 axon // GO:0043209 myelin sheath // GO:0045177 apical part of cell // GO:0070062 extracellular exosome // GO:0005737 cytoplasm // GO:0005829 cytosol // GO:0005886 plasma membrane // GO:0016020 membrane // GO:00…	GO:0004064 arylesterase activity // GO:0004089 carbonate dehydratase activity // GO:0005515 protein binding // GO:0008270 zinc ion binding // GO:0004089 carbonate dehydratase activity // GO:0004089 carbonate dehydratase activity // GO:0008270 zinc ion binding // GO:0016829 lyase activity // GO:0046872 metal ion binding	---	carbonic anhydrase II	chr8	+	85463852	85481493	-0.756038	0.000128809	0.0316613	0.09893	0.662515	0.890994
TC0800008730.hg.1	FAM83A	GO:0007173 epidermal growth factor receptor signaling pathway // GO:0008283 cell proliferation	GO:0005737 cytoplasm	GO:0005515 protein binding // GO:0019901 protein kinase binding // GO:0019901 protein kinase binding // GO:0036312 phosphatidylinositol 3-kinase regulatory subunit binding	---	family with sequence similarity 83, member A	chr8	+	123178960	123210079	-0.730645	9.50131e-05	0.0268258	0.152253	0.478077	0.797787
TC0800008783.hg.1	SQLE	GO:0006695 cholesterol biosynthetic process // GO:0006725 cellular aromatic compound metabolic process // GO:0010033 response to organic substance // GO:0016126 sterol biosynthetic process // GO:0044281 small molecule metabolic process // GO:0055114 oxidation-reduction process // GO:0008203 cholesterol metabolic process	GO:0005789 endoplasmic reticulum membrane // GO:0016021 integral component of membrane // GO:0005783 endoplasmic reticulum // GO:0005789 endoplasmic reticulum membrane // GO:0016020 membrane // GO:0031090 organelle membrane // GO:0043231 intracellular membrane-bounded organelle	GO:0004506 squalene monooxygenase activity // GO:0004506 squalene monooxygenase activity // GO:0050660 flavin adenine dinucleotide binding // GO:0004506 squalene monooxygenase activity // GO:0016491 oxidoreductase activity // GO:0004497 monooxygenase activity	GenMAPP Cholesterol_Biosynthesis // HumanCyc PWY-5670	squalene epoxidase	chr8	+	124998478	125022283	-0.587557	0.0437323	0.322347	-0.476616	0.177332	0.653055
TC0800008845.hg.1	MYC	GO:0000122 negative regulation of transcription from RNA polymerase II promoter // GO:0000165 MAPK cascade // GO:0001658 branching involved in ureteric bud morphogenesis // GO:0002053 positive regulation of mesenchymal cell proliferation // GO:0006112 energy reserve metabolic process // GO:0006338 chromatin remodeling // GO:0006351 transcription, DNA-templated // GO:0006367 transcription initiati…	GO:0005634 nucleus // GO:0005654 nucleoplasm // GO:0005654 nucleoplasm // GO:0005730 nucleolus // GO:0005829 cytosol // GO:0043234 protein complex // GO:0005634 nucleus // GO:0005634 nucleus // GO:0005654 nucleoplasm // GO:0005730 nucleolus // GO:0005635 nuclear envelope // GO:0005791 rough endoplasmic reticulum // GO:0016020 membrane // GO:0016021 integral component of membrane // GO:0044195 nuc…	GO:0000978 RNA polymerase II core promoter proximal region sequence-specific DNA binding // GO:0001077 transcriptional activator activity, RNA polymerase II core promoter proximal region sequence-specific binding // GO:0003677 DNA binding // GO:0003677 DNA binding // GO:0003700 transcription factor activity, sequence-specific DNA binding // GO:0005515 protein binding // GO:0008134 transcription f…	GenMAPP Apoptosis // GenMAPP Apoptosis_GenMAPP // GenMAPP G1_to_S_cell_cycle_Reactome // GenMAPP Wnt_signaling	v-myc avian myelocytomatosis viral oncogene homolog	chr8	+	127735434	127741434	-0.651885	0.00525356	0.157854	-0.146221	0.597168	0.860399
TC0800009463.hg.1	DEFB4B	GO:0006935 chemotaxis // GO:0006952 defense response // GO:0006955 immune response // GO:0007186 G-protein coupled receptor signaling pathway // GO:0042742 defense response to bacterium // GO:0045087 innate immune response	GO:0005576 extracellular region // GO:0005576 extracellular region // GO:0005796 Golgi lumen	---	---	defensin, beta 4B	chr8	-	7414860	7416863	-1.94828	1.54925e-08	0.000107895	0.511263	0.164082	0.649727
TC0800009464.hg.1	DEFB103A	GO:0006965 positive regulation of biosynthetic process of antibacterial peptides active against Gram-positive bacteria // GO:0042742 defense response to bacterium // GO:0045087 innate immune response // GO:0006952 defense response	GO:0005576 extracellular region // GO:0005796 Golgi lumen // GO:0005576 extracellular region	---	---	defensin, beta 103A	chr8	-	7428888	7430348	-1.21003	7.22617e-07	0.00167752	0.14447	0.58967	0.856386
TC0800009891.hg.1	STC1	GO:0001503 ossification // GO:0001886 endothelial cell morphogenesis // GO:0003421 growth plate cartilage axis specification // GO:0006874 cellular calcium ion homeostasis // GO:0007566 embryo implantation // GO:0010596 negative regulation of endothelial cell migration // GO:0030336 negative regulation of cell migration // GO:0033280 response to vitamin D // GO:0035988 chondrocyte proliferation /…	GO:0005615 extracellular space // GO:0005634 nucleus // GO:0005737 cytoplasm // GO:0016324 apical plasma membrane // GO:0005576 extracellular region // GO:0005737 cytoplasm	GO:0005179 hormone activity	---	stanniocalcin 1	chr8	-	23841913	23854807	-1.0715	0.000612071	0.0628684	-0.44722	0.221599	0.677592
TC0800010648.hg.1	CYP7B1	GO:0006699 bile acid biosynthetic process // GO:0006699 bile acid biosynthetic process // GO:0006805 xenobiotic metabolic process // GO:0008203 cholesterol metabolic process // GO:0008206 bile acid metabolic process // GO:0016125 sterol metabolic process // GO:0033147 negative regulation of intracellular estrogen receptor signaling pathway // GO:0044281 small molecule metabolic process // GO:0050…	GO:0005789 endoplasmic reticulum membrane // GO:0005783 endoplasmic reticulum // GO:0005789 endoplasmic reticulum membrane // GO:0016020 membrane // GO:0031090 organelle membrane // GO:0043231 intracellular membrane-bounded organelle // GO:0016021 integral component of membrane	GO:0005506 iron ion binding // GO:0008396 oxysterol 7-alpha-hydroxylase activity // GO:0020037 heme binding // GO:0033783 25-hydroxycholesterol 7alpha-hydroxylase activity // GO:0004497 monooxygenase activity // GO:0008396 oxysterol 7-alpha-hydroxylase activity // GO:0016491 oxidoreductase activity // GO:0016705 oxidoreductase activity, acting on paired donors, with incorporation or reduction of …	---	cytochrome P450, family 7, subfamily B, polypeptide 1	chr8	-	64587763	64798791	-0.548315	0.000230254	0.0376357	0.0055337	0.974274	0.992012
TC0800011731.hg.1	KIAA0196	GO:0001556 oocyte maturation // GO:0015031 protein transport // GO:0040038 polar body extrusion after meiotic divisions // GO:0090306 spindle assembly involved in meiosis // GO:0006810 transport	GO:0005769 early endosome // GO:0005783 endoplasmic reticulum // GO:0005829 cytosol // GO:0071203 WASH complex // GO:0005737 cytoplasm // GO:0005768 endosome // GO:0005769 early endosome // GO:0071203 WASH complex	GO:0005515 protein binding	---	KIAA0196	chr8	-	125024260	125091840	-0.590011	0.00229705	0.112578	-0.294492	0.198603	0.660708
TC0800011814.hg.1	GSDMC	GO:0008150 biological_process	GO:0005737 cytoplasm // GO:0005739 mitochondrion // GO:0005815 microtubule organizing center // GO:0005737 cytoplasm	GO:0003674 molecular_function	---	gasdermin C	chr8	-	129748196	129786888	-0.505603	0.00366512	0.13813	-0.178929	0.384983	0.75581
TC0900007006.hg.1	PRSS3	GO:0006508 proteolysis // GO:0006508 proteolysis // GO:0006766 vitamin metabolic process // GO:0006767 water-soluble vitamin metabolic process // GO:0007586 digestion // GO:0009235 cobalamin metabolic process // GO:0031638 zymogen activation // GO:0043542 endothelial cell migration // GO:0044281 small molecule metabolic process // GO:0045087 innate immune response // GO:0006508 proteolysis // GO:…	GO:0005576 extracellular region // GO:0005615 extracellular space // GO:0070062 extracellular exosome // GO:0005576 extracellular region	GO:0004252 serine-type endopeptidase activity // GO:0005509 calcium ion binding // GO:0005515 protein binding // GO:0008236 serine-type peptidase activity // GO:0004252 serine-type endopeptidase activity // GO:0008233 peptidase activity // GO:0008236 serine-type peptidase activity // GO:0016787 hydrolase activity // GO:0046872 metal ion binding	---	protease, serine, 3	chr9	+	33750466	33799231	-0.664079	0.00108489	0.0819297	-0.316462	0.185822	0.655917
TC0900007576.hg.1	ANXA1	GO:0000733 DNA strand renaturation // GO:0001780 neutrophil homeostasis // GO:0002250 adaptive immune response // GO:0002548 monocyte chemotaxis // GO:0002685 regulation of leukocyte migration // GO:0006909 phagocytosis // GO:0006954 inflammatory response // GO:0007165 signal transduction // GO:0007166 cell surface receptor signaling pathway // GO:0007187 G-protein coupled receptor signaling path…	GO:0001533 cornified envelope // GO:0001891 phagocytic cup // GO:0005576 extracellular region // GO:0005615 extracellular space // GO:0005634 nucleus // GO:0005654 nucleoplasm // GO:0005737 cytoplasm // GO:0005737 cytoplasm // GO:0005768 endosome // GO:0005886 plasma membrane // GO:0005925 focal adhesion // GO:0009986 cell surface // GO:0016323 basolateral plasma membrane // GO:0016324 apical pla…	GO:0003697 single-stranded DNA binding // GO:0003727 single-stranded RNA binding // GO:0004386 helicase activity // GO:0005102 receptor binding // GO:0005198 structural molecule activity // GO:0005509 calcium ion binding // GO:0005515 protein binding // GO:0005543 phospholipid binding // GO:0005544 calcium-dependent phospholipid binding // GO:0019834 phospholipase A2 inhibitor activity // GO:0030…	GenMAPP Prostaglandin_synthesis_regulation	annexin A1	chr9	+	73151731	73170394	-0.629792	0.000161413	0.0354919	0.0654805	0.732978	0.916411
TC0900007863.hg.1	CKS2	GO:0000079 regulation of cyclin-dependent protein serine/threonine kinase activity // GO:0007127 meiosis I // GO:0008283 cell proliferation // GO:0051301 cell division // GO:0007049 cell cycle	---	GO:0016538 cyclin-dependent protein serine/threonine kinase regulator activity	---	CDC28 protein kinase regulatory subunit 2	chr9	+	89311195	89316703	-0.781733	0.000329198	0.0438084	0.103519	0.681076	0.897321
TC0900008219.hg.1	NR4A3	GO:0000122 negative regulation of transcription from RNA polymerase II promoter // GO:0001707 mesoderm formation // GO:0006367 transcription initiation from RNA polymerase II promoter // GO:0007369 gastrulation // GO:0007411 axon guidance // GO:0009444 pyruvate oxidation // GO:0010467 gene expression // GO:0010613 positive regulation of cardiac muscle hypertrophy // GO:0010828 positive regulation…	GO:0005634 nucleus // GO:0005654 nucleoplasm // GO:0005667 transcription factor complex // GO:0042629 mast cell granule // GO:0005634 nucleus // GO:0016020 membrane // GO:0016021 integral component of membrane	GO:0000978 RNA polymerase II core promoter proximal region sequence-specific DNA binding // GO:0001046 core promoter sequence-specific DNA binding // GO:0001077 transcriptional activator activity, RNA polymerase II core promoter proximal region sequence-specific binding // GO:0001223 transcription coactivator binding // GO:0003677 DNA binding // GO:0003707 steroid hormone receptor activity // GO:…	GenMAPP Hypertrophy_model	nuclear receptor subfamily 4, group A, member 3	chr9	+	99821855	99866891	-0.837735	0.0114166	0.211461	0.589554	0.138617	0.639901
TC0900008847.hg.1	LCN2	GO:0006811 ion transport // GO:0006879 cellular iron ion homeostasis // GO:0009615 response to virus // GO:0009635 response to herbicide // GO:0010046 response to mycotoxin // GO:0010628 positive regulation of gene expression // GO:0015891 siderophore transport // GO:0031346 positive regulation of cell projection organization // GO:0031669 cellular response to nutrient levels // GO:0042493 respon…	GO:0005576 extracellular region // GO:0005576 extracellular region // GO:0005615 extracellular space // GO:0005829 cytosol // GO:0070062 extracellular exosome // GO:0005576 extracellular region // GO:0005615 extracellular space	GO:0002020 protease binding // GO:0005215 transporter activity // GO:0005506 iron ion binding // GO:0036094 small molecule binding // GO:0042803 protein homodimerization activity // GO:0005506 iron ion binding	---	lipocalin 2	chr9	+	128149071	128153455	-0.926561	0.0323166	0.29078	0.200748	0.699398	0.90452
TC0900011305.hg.1	TNC	GO:0001649 osteoblast differentiation // GO:0007155 cell adhesion // GO:0007528 neuromuscular junction development // GO:0008284 positive regulation of cell proliferation // GO:0009611 response to wounding // GO:0010628 positive regulation of gene expression // GO:0014012 peripheral nervous system axon regeneration // GO:0030198 extracellular matrix organization // GO:0060739 mesenchymal-epitheli…	GO:0005576 extracellular region // GO:0005604 basement membrane // GO:0005614 interstitial matrix // GO:0005615 extracellular space // GO:0005925 focal adhesion // GO:0016020 membrane // GO:0031012 extracellular matrix // GO:0031012 extracellular matrix // GO:0005576 extracellular region // GO:0005578 proteinaceous extracellular matrix	GO:0045545 syndecan binding	---	tenascin C	chr9	-	115019575	115118257	-0.580835	0.014961	0.232763	0.421518	0.142606	0.642491
TC0900012024.hg.1	CLIC3	GO:0006749 glutathione metabolic process // GO:0006821 chloride transport // GO:0007165 signal transduction // GO:0034765 regulation of ion transmembrane transport // GO:1902476 chloride transmembrane transport // GO:1902476 chloride transmembrane transport // GO:0006749 glutathione metabolic process // GO:0006810 transport // GO:0006811 ion transport // GO:0006821 chloride transport	GO:0005634 nucleus // GO:0005737 cytoplasm // GO:0034707 chloride channel complex // GO:0070062 extracellular exosome // GO:0005634 nucleus // GO:0005737 cytoplasm // GO:0016020 membrane // GO:0016021 integral component of membrane	GO:0004364 glutathione transferase activity // GO:0005244 voltage-gated ion channel activity // GO:0005254 chloride channel activity // GO:0005515 protein binding // GO:0004364 glutathione transferase activity // GO:0005254 chloride channel activity	---	chloride intracellular channel 3	chr9	-	136994608	136996803	-0.511211	0.0359563	0.30304	-0.352675	0.231291	0.683018
TC0900012168.hg.1	MRRF	GO:0006996 organelle organization // GO:0032543 mitochondrial translation // GO:0032790 ribosome disassembly // GO:0070126 mitochondrial translational termination // GO:0070126 mitochondrial translational termination // GO:0006412 translation // GO:0070126 mitochondrial translational termination	GO:0005739 mitochondrion // GO:0005759 mitochondrial matrix // GO:0005739 mitochondrion // GO:0005739 mitochondrion	GO:0043023 ribosomal large subunit binding // GO:0043023 ribosomal large subunit binding	---	mitochondrial ribosome recycling factor	chr9	+	122264603	122323463	-0.574807	0.000636928	0.0649138	-0.103729	0.596499	0.860206
TC0900012219.hg.1	CDKN2A	GO:0000082 G1/S transition of mitotic cell cycle // GO:0000209 protein polyubiquitination // GO:0000278 mitotic cell cycle // GO:0000422 mitophagy // GO:0001953 negative regulation of cell-matrix adhesion // GO:0006351 transcription, DNA-templated // GO:0006364 rRNA processing // GO:0006469 negative regulation of protein kinase activity // GO:0006919 activation of cysteine-type endopeptidase acti…	GO:0005634 nucleus // GO:0005654 nucleoplasm // GO:0005654 nucleoplasm // GO:0005730 nucleolus // GO:0005737 cytoplasm // GO:0005739 mitochondrion // GO:0005739 mitochondrion // GO:0005829 cytosol // GO:0016604 nuclear body // GO:0035985 senescence-associated heterochromatin focus // GO:0043234 protein complex // GO:0005634 nucleus // GO:0005654 nucleoplasm // GO:0005730 nucleolus // GO:0005737 c…	GO:0002039 p53 binding // GO:0003677 DNA binding // GO:0004861 cyclin-dependent protein serine/threonine kinase inhibitor activity // GO:0005515 protein binding // GO:0008134 transcription factor binding // GO:0019901 protein kinase binding // GO:0044822 poly(A) RNA binding // GO:0051059 NF-kappaB binding // GO:0055105 ubiquitin-protein transferase inhibitor activity // GO:0097371 MDM2/MDM4 famil…	GenMAPP Cell_cycle_KEGG // GenMAPP G1_to_S_cell_cycle_Reactome	cyclin-dependent kinase inhibitor 2A	chr9	-	21967752	21995301	-0.67027	2.26218e-05	0.0107417	0.0826187	0.644164	0.882673
TC0X00007132.hg.1	CDK16	GO:0006468 protein phosphorylation // GO:0006887 exocytosis // GO:0007283 spermatogenesis // GO:0030252 growth hormone secretion // GO:0031175 neuron projection development // GO:0051726 regulation of cell cycle // GO:0061178 regulation of insulin secretion involved in cellular response to glucose stimulus // GO:0006468 protein phosphorylation // GO:0006887 exocytosis // GO:0007283 spermatogenesi…	GO:0005737 cytoplasm // GO:0005886 plasma membrane // GO:0008021 synaptic vesicle // GO:0015630 microtubule cytoskeleton // GO:0030054 cell junction // GO:0030133 transport vesicle // GO:0031234 extrinsic component of cytoplasmic side of plasma membrane // GO:0043005 neuron projection // GO:0005737 cytoplasm // GO:0005886 plasma membrane // GO:0008021 synaptic vesicle // GO:0016020 membrane // GO…	GO:0004674 protein serine/threonine kinase activity // GO:0004693 cyclin-dependent protein serine/threonine kinase activity // GO:0005515 protein binding // GO:0005524 ATP binding // GO:0000166 nucleotide binding // GO:0004672 protein kinase activity // GO:0004674 protein serine/threonine kinase activity // GO:0016301 kinase activity // GO:0016740 transferase activity	---	cyclin-dependent kinase 16	chrX	+	47217860	47229997	-0.498136	0.00602316	0.167789	-0.0536379	0.802891	0.939304
TC0X00007149.hg.1	TIMP1	GO:0002576 platelet degranulation // GO:0007568 aging // GO:0007596 blood coagulation // GO:0008284 positive regulation of cell proliferation // GO:0009725 response to hormone // GO:0010951 negative regulation of endopeptidase activity // GO:0022617 extracellular matrix disassembly // GO:0030168 platelet activation // GO:0030198 extracellular matrix organization // GO:0034097 response to cytokine…	GO:0005576 extracellular region // GO:0005576 extracellular region // GO:0005578 proteinaceous extracellular matrix // GO:0005604 basement membrane // GO:0005615 extracellular space // GO:0031093 platelet alpha granule lumen // GO:0070062 extracellular exosome // GO:0005576 extracellular region // GO:0005578 proteinaceous extracellular matrix // GO:0005578 proteinaceous extracellular matrix // GO…	GO:0002020 protease binding // GO:0005125 cytokine activity // GO:0005515 protein binding // GO:0008083 growth factor activity // GO:0008191 metalloendopeptidase inhibitor activity // GO:0046872 metal ion binding // GO:0002020 protease binding // GO:0002020 protease binding // GO:0004857 enzyme inhibitor activity // GO:0008191 metalloendopeptidase inhibitor activity // GO:0030414 peptidase inhibi…	GenMAPP MAPK_Cascade // GenMAPP Matrix_Metalloproteinases	TIMP metallopeptidase inhibitor 1	chrX	+	47582291	47586791	-0.622598	0.0172827	0.242016	-0.0399634	0.89821	0.970819
TC0X00007709.hg.1	PGK1	GO:0005975 carbohydrate metabolic process // GO:0006006 glucose metabolic process // GO:0006094 gluconeogenesis // GO:0016310 phosphorylation // GO:0030855 epithelial cell differentiation // GO:0044281 small molecule metabolic process // GO:0061621 canonical glycolysis // GO:0006096 glycolytic process // GO:0016310 phosphorylation	GO:0005829 cytosol // GO:0016020 membrane // GO:0045121 membrane raft // GO:0070062 extracellular exosome // GO:0005737 cytoplasm	GO:0004618 phosphoglycerate kinase activity // GO:0004618 phosphoglycerate kinase activity // GO:0005515 protein binding // GO:0005524 ATP binding // GO:0000166 nucleotide binding // GO:0004618 phosphoglycerate kinase activity // GO:0004618 phosphoglycerate kinase activity // GO:0004618 phosphoglycerate kinase activity // GO:0005524 ATP binding // GO:0016301 kinase activity // GO:0016740 transfer…	GenMAPP Glycolysis_and_Gluconeogenesis // HumanCyc GLYCOLYSIS // HumanCyc ANAGLYCOLYSIS-PWY // HumanCyc PWY-5484 // HumanCyc GLUCONEO-PWY // MetaCyc P185-PWY // MetaCyc PWY66-399 // MetaCyc PWY-6886 // MetaCyc GLUCONEO-PWY // MetaCyc PWY-1042 // MetaCyc SUCSYN-PWY // MetaCyc GLYCOLYSIS // MetaCyc ANAGLYCOLYSIS-PWY // MetaCyc P122-PWY // MetaCyc PWY-7003 // MetaCyc P124-PWY // MetaCyc PWY66-400 //…	phosphoglycerate kinase 1	chrX	+	78065188	78129296	-0.616132	0.00445008	0.148046	-0.0432238	0.86591	0.960289
TC0X00008210.hg.1	SLC6A14	GO:0003333 amino acid transmembrane transport // GO:0006520 cellular amino acid metabolic process // GO:0006810 transport // GO:0006811 ion transport // GO:0006836 neurotransmitter transport // GO:0006865 amino acid transport // GO:0009636 response to toxic substance // GO:0055085 transmembrane transport // GO:0006810 transport // GO:0006865 amino acid transport // GO:0055085 transmembrane transp…	GO:0005886 plasma membrane // GO:0005887 integral component of plasma membrane // GO:0016021 integral component of membrane // GO:0031526 brush border membrane // GO:0031982 vesicle // GO:0070062 extracellular exosome // GO:0005887 integral component of plasma membrane // GO:0016020 membrane // GO:0016021 integral component of membrane	GO:0005328 neurotransmitter:sodium symporter activity // GO:0015171 amino acid transmembrane transporter activity // GO:0015293 symporter activity	---	solute carrier family 6 (amino acid transporter), member 14	chrX	+	116436579	116461458	-1.34308	0.000726666	0.0690102	0.30183	0.514898	0.816219
TC0X00008760.hg.1	ZNF185	---	GO:0005737 cytoplasm // GO:0005886 plasma membrane // GO:0005925 focal adhesion // GO:0015629 actin cytoskeleton // GO:0005737 cytoplasm // GO:0005856 cytoskeleton // GO:0005925 focal adhesion // GO:0030054 cell junction	GO:0008270 zinc ion binding // GO:0008270 zinc ion binding // GO:0046872 metal ion binding	---	zinc finger protein 185 (LIM domain)	chrX	+	152914442	152973481	-0.672627	0.000823887	0.0709253	-0.42923	0.0709794	0.625821
TC0X00008857.hg.1	DKC1	GO:0000495 box H/ACA snoRNA 3'-end processing // GO:0000723 telomere maintenance // GO:0006364 rRNA processing // GO:0006396 RNA processing // GO:0007004 telomere maintenance via telomerase // GO:0008283 cell proliferation // GO:0031118 rRNA pseudouridine synthesis // GO:0031120 snRNA pseudouridine synthesis // GO:0032212 positive regulation of telomere maintenance via telomerase // GO:0051973 po…	GO:0005634 nucleus // GO:0005654 nucleoplasm // GO:0005654 nucleoplasm // GO:0005697 telomerase holoenzyme complex // GO:0005697 telomerase holoenzyme complex // GO:0005730 nucleolus // GO:0005737 cytoplasm // GO:0031429 box H/ACA snoRNP complex // GO:0031429 box H/ACA snoRNP complex // GO:0072589 box H/ACA scaRNP complex // GO:0090661 box H/ACA telomerase RNP complex // GO:0005634 nucleus // GO:…	GO:0003720 telomerase activity // GO:0003723 RNA binding // GO:0005515 protein binding // GO:0009982 pseudouridine synthase activity // GO:0044822 poly(A) RNA binding // GO:0070034 telomeric RNA binding // GO:0003723 RNA binding // GO:0009982 pseudouridine synthase activity // GO:0009982 pseudouridine synthase activity // GO:0016853 isomerase activity	---	dyskeratosis congenita 1, dyskerin	chrX	+	154762742	154777689	-0.514551	0.00141191	0.0922909	-0.220009	0.246353	0.692009
TC0X00008989.hg.1	NLGN4X	GO:0003360 brainstem development // GO:0006581 acetylcholine catabolic process // GO:0007158 neuron cell-cell adhesion // GO:0007612 learning // GO:0021549 cerebellum development // GO:0030182 neuron differentiation // GO:0030534 adult behavior // GO:0035176 social behavior // GO:0035265 organ growth // GO:0045216 cell-cell junction organization // GO:0048488 synaptic vesicle endocytosis // GO:00…	GO:0005615 extracellular space // GO:0005886 plasma membrane // GO:0005887 integral component of plasma membrane // GO:0009986 cell surface // GO:0014069 postsynaptic density // GO:0016021 integral component of membrane // GO:0030054 cell junction // GO:0030425 dendrite // GO:0045202 synapse // GO:0045211 postsynaptic membrane // GO:0060076 excitatory synapse // GO:0005615 extracellular space // …	GO:0004104 cholinesterase activity // GO:0004872 receptor activity // GO:0005515 protein binding // GO:0031404 chloride ion binding // GO:0042043 neurexin family protein binding // GO:0042043 neurexin family protein binding // GO:0042803 protein homodimerization activity // GO:0050839 cell adhesion molecule binding // GO:0097110 scaffold protein binding // GO:0004104 cholinesterase activity // GO…	---	neuroligin 4, X-linked	chrX	-	5840637	6228882	-0.621804	0.000264799	0.0376357	-0.0528621	0.788232	0.934201
TC0X00009611.hg.1	SLC38A5	GO:0003333 amino acid transmembrane transport // GO:0006811 ion transport // GO:0006865 amino acid transport // GO:0015816 glycine transport // GO:0055085 transmembrane transport // GO:0003333 amino acid transmembrane transport // GO:0003333 amino acid transmembrane transport // GO:0015804 neutral amino acid transport // GO:0015816 glycine transport // GO:0015816 glycine transport	GO:0005886 plasma membrane // GO:0005887 integral component of plasma membrane // GO:0005886 plasma membrane // GO:0005887 integral component of plasma membrane // GO:0016020 membrane // GO:0016021 integral component of membrane	GO:0015187 glycine transmembrane transporter activity // GO:0015171 amino acid transmembrane transporter activity // GO:0015175 neutral amino acid transmembrane transporter activity // GO:0015187 glycine transmembrane transporter activity // GO:0015187 glycine transmembrane transporter activity	---	solute carrier family 38, member 5	chrX	-	48458537	48470256	-0.609513	0.000367376	0.0470895	-0.209949	0.291353	0.7109
TC0X00011173.hg.1	IDH3G	GO:0005975 carbohydrate metabolic process // GO:0006099 tricarboxylic acid cycle // GO:0006102 isocitrate metabolic process // GO:0006103 2-oxoglutarate metabolic process // GO:0006734 NADH metabolic process // GO:0044237 cellular metabolic process // GO:0044281 small molecule metabolic process // GO:0045926 negative regulation of growth // GO:0006099 tricarboxylic acid cycle // GO:0006102 isocit…	GO:0005654 nucleoplasm // GO:0005730 nucleolus // GO:0005739 mitochondrion // GO:0005739 mitochondrion // GO:0005759 mitochondrial matrix // GO:0005739 mitochondrion // GO:0005575 cellular_component	GO:0000287 magnesium ion binding // GO:0004449 isocitrate dehydrogenase (NAD+) activity // GO:0005524 ATP binding // GO:0051287 NAD binding // GO:0000166 nucleotide binding // GO:0004449 isocitrate dehydrogenase (NAD+) activity // GO:0004449 isocitrate dehydrogenase (NAD+) activity // GO:0016491 oxidoreductase activity // GO:0016616 oxidoreductase activity, acting on the CH-OH group of donors, NA…	GenMAPP Krebs-TCA_Cycle	isocitrate dehydrogenase 3 (NAD+) gamma	chrX	-	153785766	153794523	-0.604288	0.00182553	0.101995	-0.239825	0.293892	0.711987
TC1000007876.hg.1	DDX21	GO:0001649 osteoblast differentiation // GO:0006364 rRNA processing // GO:0006366 transcription from RNA polymerase II promoter // GO:0009615 response to virus // GO:0010501 RNA secondary structure unwinding // GO:0043330 response to exogenous dsRNA // GO:0006351 transcription, DNA-templated // GO:0010501 RNA secondary structure unwinding // GO:0008152 metabolic process	GO:0005634 nucleus // GO:0005654 nucleoplasm // GO:0005730 nucleolus // GO:0016020 membrane // GO:0005634 nucleus // GO:0005730 nucleolus // GO:0005730 nucleolus	GO:0003725 double-stranded RNA binding // GO:0004004 ATP-dependent RNA helicase activity // GO:0004004 ATP-dependent RNA helicase activity // GO:0005515 protein binding // GO:0005524 ATP binding // GO:0019843 rRNA binding // GO:0030515 snoRNA binding // GO:0044822 poly(A) RNA binding // GO:0097322 7SK snRNA binding // GO:0000166 nucleotide binding // GO:0003676 nucleic acid binding // GO:0003723 …	---	DEAD (Asp-Glu-Ala-Asp) box helicase 21	chr10	+	68956123	68985073	-0.76156	0.000120502	0.0314707	-0.079605	0.72601	0.913971
TC1000008193.hg.1	PPIF	GO:0000413 protein peptidyl-prolyl isomerization // GO:0002931 response to ischemia // GO:0006457 protein folding // GO:0008637 apoptotic mitochondrial changes // GO:0010849 regulation of proton-transporting ATPase activity, rotational mechanism // GO:0010939 regulation of necrotic cell death // GO:0032780 negative regulation of ATPase activity // GO:0043066 negative regulation of apoptotic proce…	GO:0005739 mitochondrion // GO:0005753 mitochondrial proton-transporting ATP synthase complex // GO:0005759 mitochondrial matrix // GO:0016020 membrane // GO:0005739 mitochondrion // GO:0005739 mitochondrion // GO:0005743 mitochondrial inner membrane // GO:0005759 mitochondrial matrix // GO:0005759 mitochondrial matrix	GO:0003755 peptidyl-prolyl cis-trans isomerase activity // GO:0005515 protein binding // GO:0016018 cyclosporin A binding // GO:0003755 peptidyl-prolyl cis-trans isomerase activity // GO:0003755 peptidyl-prolyl cis-trans isomerase activity // GO:0016853 isomerase activity // GO:0042277 peptide binding	---	peptidylprolyl isomerase F	chr10	+	79347464	79355337	-0.52443	0.0319731	0.289288	-0.0497038	0.865519	0.960289
TC1000008270.hg.1	C10orf99	GO:0050830 defense response to Gram-positive bacterium // GO:0050832 defense response to fungus // GO:0051782 negative regulation of cell division // GO:1902807 negative regulation of cell cycle G1/S phase transition // GO:0042742 defense response to bacterium	GO:0005576 extracellular region // GO:0005615 extracellular space // GO:0005576 extracellular region	GO:0005125 cytokine activity	---	chromosome 10 open reading frame 99	chr10	+	84173738	84185294	-1.40585	2.45661e-06	0.00301918	0.0318122	0.923324	0.97928
TC1000008406.hg.1	KIF20B	GO:0001843 neural tube closure // GO:0007018 microtubule-based movement // GO:0007050 cell cycle arrest // GO:0007067 mitotic nuclear division // GO:0007088 regulation of mitotic nuclear division // GO:0008152 metabolic process // GO:0008284 positive regulation of cell proliferation // GO:0008284 positive regulation of cell proliferation // GO:0032467 positive regulation of cytokinesis // GO:0035…	GO:0005634 nucleus // GO:0005654 nucleoplasm // GO:0005730 nucleolus // GO:0005737 cytoplasm // GO:0005813 centrosome // GO:0005871 kinesin complex // GO:0005874 microtubule // GO:0030424 axon // GO:0030426 growth cone // GO:0030496 midbody // GO:0030496 midbody // GO:0048471 perinuclear region of cytoplasm // GO:0051233 spindle midzone // GO:0070938 contractile ring // GO:0097431 mitotic spindle…	GO:0005515 protein binding // GO:0005524 ATP binding // GO:0008017 microtubule binding // GO:0008574 ATP-dependent microtubule motor activity, plus-end-directed // GO:0016887 ATPase activity // GO:0042803 protein homodimerization activity // GO:0050699 WW domain binding // GO:0000166 nucleotide binding // GO:0003777 microtubule motor activity // GO:0008017 microtubule binding	---	kinesin family member 20B	chr10	+	89701590	89774943	-0.56194	0.0277685	0.278792	0.0728757	0.811892	0.942199
TC1000008574.hg.1	PGAM1	GO:0005975 carbohydrate metabolic process // GO:0006006 glucose metabolic process // GO:0006094 gluconeogenesis // GO:0006094 gluconeogenesis // GO:0006096 glycolytic process // GO:0006110 regulation of glycolytic process // GO:0016311 dephosphorylation // GO:0043456 regulation of pentose-phosphate shunt // GO:0044281 small molecule metabolic process // GO:0045730 respiratory burst // GO:0061621 …	GO:0005737 cytoplasm // GO:0005829 cytosol // GO:0005829 cytosol // GO:0016020 membrane // GO:0070062 extracellular exosome	GO:0004082 bisphosphoglycerate mutase activity // GO:0004083 bisphosphoglycerate 2-phosphatase activity // GO:0004619 phosphoglycerate mutase activity // GO:0004619 phosphoglycerate mutase activity // GO:0004619 phosphoglycerate mutase activity // GO:0005515 protein binding // GO:0019901 protein kinase binding // GO:0046538 2,3-bisphosphoglycerate-dependent phosphoglycerate mutase activity // GO:…	GenMAPP Glycolysis_and_Gluconeogenesis // HumanCyc GLYCOLYSIS // HumanCyc P106-PWY // HumanCyc ANAGLYCOLYSIS-PWY // HumanCyc PWY-5484 // HumanCyc GLUCONEO-PWY	phosphoglycerate mutase 1 (brain)	chr10	+	97426160	97433441	-0.497655	0.00960608	0.19712	-0.172357	0.451741	0.785577
TC1000008713.hg.1	NOLC1	GO:0006364 rRNA processing // GO:0007000 nucleolus organization // GO:0007049 cell cycle // GO:0007067 mitotic nuclear division // GO:0007409 axonogenesis // GO:0048167 regulation of synaptic plasticity	GO:0005654 nucleoplasm // GO:0005730 nucleolus // GO:0005737 cytoplasm // GO:0015030 Cajal body // GO:0005634 nucleus // GO:0005654 nucleoplasm // GO:0005654 nucleoplasm // GO:0005730 nucleolus // GO:0005730 nucleolus // GO:0005737 cytoplasm	GO:0005515 protein binding // GO:0005524 ATP binding // GO:0005525 GTP binding // GO:0044822 poly(A) RNA binding // GO:0000166 nucleotide binding	---	nucleolar and coiled-body phosphoprotein 1	chr10	+	102152176	102163871	-0.530902	5.20623e-05	0.0172657	0.000744723	0.996021	0.998548
TC1000009345.hg.1	GLRX3	GO:0002026 regulation of the force of heart contraction // GO:0010614 negative regulation of cardiac muscle hypertrophy // GO:0045454 cell redox homeostasis // GO:0055114 oxidation-reduction process // GO:0002026 regulation of the force of heart contraction // GO:0010614 negative regulation of cardiac muscle hypertrophy	GO:0005634 nucleus // GO:0005938 cell cortex // GO:0030018 Z disc // GO:0030425 dendrite // GO:0070062 extracellular exosome // GO:0005737 cytoplasm	GO:0005080 protein kinase C binding // GO:0005515 protein binding // GO:0009055 electron carrier activity // GO:0015035 protein disulfide oxidoreductase activity // GO:0044822 poly(A) RNA binding // GO:0046872 metal ion binding // GO:0051536 iron-sulfur cluster binding	---	glutaredoxin 3	chr10	+	130136375	130184521	-0.547712	0.00619451	0.1694	-0.00853914	0.971266	0.991416
TC1000009691.hg.1	IL2RA	GO:0000165 MAPK cascade // GO:0000186 activation of MAPKK activity // GO:0002437 inflammatory response to antigenic stimulus // GO:0002664 regulation of T cell tolerance induction // GO:0006915 apoptotic process // GO:0006924 activation-induced cell death of T cells // GO:0006954 inflammatory response // GO:0006955 immune response // GO:0007166 cell surface receptor signaling pathway // GO:000717…	GO:0005622 intracellular // GO:0005886 plasma membrane // GO:0009897 external side of plasma membrane // GO:0016021 integral component of membrane // GO:0009986 cell surface // GO:0016020 membrane	GO:0004911 interleukin-2 receptor activity // GO:0008144 drug binding // GO:0019976 interleukin-2 binding // GO:0004911 interleukin-2 receptor activity // GO:0019976 interleukin-2 binding	GenMAPP Inflammatory_Response_Pathway	interleukin 2 receptor, alpha	chr10	-	6010689	6062370	-0.525018	0.00191341	0.10447	0.345703	0.0856297	0.625821
TC1000011740.hg.1	COL17A1	GO:0007160 cell-matrix adhesion // GO:0008544 epidermis development // GO:0022617 extracellular matrix disassembly // GO:0030198 extracellular matrix organization // GO:0030574 collagen catabolic process // GO:0031581 hemidesmosome assembly // GO:0031581 hemidesmosome assembly // GO:0034329 cell junction assembly // GO:0050776 regulation of immune response	GO:0005576 extracellular region // GO:0005581 collagen trimer // GO:0005604 basement membrane // GO:0005788 endoplasmic reticulum lumen // GO:0005886 plasma membrane // GO:0005887 integral component of plasma membrane // GO:0005911 cell-cell junction // GO:0030056 hemidesmosome // GO:0005576 extracellular region // GO:0005578 proteinaceous extracellular matrix // GO:0016020 membrane // GO:0016021…	GO:0005515 protein binding	---	collagen, type XVII, alpha 1	chr10	-	104031286	104086002	-0.579245	0.0068692	0.173535	-0.365018	0.154496	0.647463
TC1000012235.hg.1	MKI67	GO:0006259 DNA metabolic process // GO:0007126 meiotic nuclear division // GO:0008283 cell proliferation // GO:0014070 response to organic cyclic compound // GO:0030212 hyaluronan metabolic process // GO:0031100 organ regeneration // GO:0034605 cellular response to heat // GO:0072574 hepatocyte proliferation // GO:1990705 cholangiocyte proliferation // GO:0007049 cell cycle // GO:0008283 cell pro…	GO:0000775 chromosome, centromeric region // GO:0000793 condensed chromosome // GO:0005634 nucleus // GO:0005730 nucleolus // GO:0005737 cytoplasm // GO:0016020 membrane // GO:0005634 nucleus // GO:0005694 chromosome // GO:0005730 nucleolus	GO:0005515 protein binding // GO:0005524 ATP binding // GO:0008022 protein C-terminus binding // GO:0044822 poly(A) RNA binding // GO:0000166 nucleotide binding	---	marker of proliferation Ki-67	chr10	-	128096659	128126385	-0.741106	0.00291032	0.124455	0.295069	0.316244	0.719802
TC1000012552.hg.1	FAM25G	---	---	---	---	family with sequence similarity 25, member G	chr10	-	47487219	47491700	-0.587757	0.015307	0.234292	-0.197456	0.49567	0.807132
TC1100007003.hg.1	LDHA	GO:0001666 response to hypoxia // GO:0006089 lactate metabolic process // GO:0006090 pyruvate metabolic process // GO:0006096 glycolytic process // GO:0007584 response to nutrient // GO:0009749 response to glucose // GO:0019674 NAD metabolic process // GO:0021762 substantia nigra development // GO:0031668 cellular response to extracellular stimulus // GO:0042493 response to drug // GO:0042542 res…	GO:0005634 nucleus // GO:0005739 mitochondrion // GO:0005829 cytosol // GO:0016020 membrane // GO:0035686 sperm fibrous sheath // GO:0070062 extracellular exosome // GO:0005737 cytoplasm // GO:0005829 cytosol	GO:0004459 L-lactate dehydrogenase activity // GO:0005515 protein binding // GO:0019900 kinase binding // GO:0042802 identical protein binding // GO:0051287 NAD binding // GO:0003824 catalytic activity // GO:0004457 lactate dehydrogenase activity // GO:0004459 L-lactate dehydrogenase activity // GO:0004459 L-lactate dehydrogenase activity // GO:0016491 oxidoreductase activity // GO:0016616 oxidor…	GenMAPP Glycolysis_and_Gluconeogenesis	lactate dehydrogenase A	chr11	+	18394388	18408425	-0.501615	0.000409697	0.0494786	-0.0238728	0.884575	0.967191
TC1100007884.hg.1	SLC3A2	GO:0005975 carbohydrate metabolic process // GO:0006811 ion transport // GO:0006816 calcium ion transport // GO:0006865 amino acid transport // GO:0007596 blood coagulation // GO:0015827 tryptophan transport // GO:0016049 cell growth // GO:0035725 sodium ion transmembrane transport // GO:0043330 response to exogenous dsRNA // GO:0050900 leukocyte migration // GO:0055085 transmembrane transport //…	GO:0005634 nucleus // GO:0005737 cytoplasm // GO:0005886 plasma membrane // GO:0005886 plasma membrane // GO:0009986 cell surface // GO:0016020 membrane // GO:0016021 integral component of membrane // GO:0016324 apical plasma membrane // GO:0042470 melanosome // GO:0070062 extracellular exosome // GO:0005886 plasma membrane // GO:0016020 membrane // GO:0016021 integral component of membrane	GO:0003725 double-stranded RNA binding // GO:0003824 catalytic activity // GO:0005432 calcium:sodium antiporter activity // GO:0005515 protein binding // GO:0015175 neutral amino acid transmembrane transporter activity // GO:0043169 cation binding // GO:0044822 poly(A) RNA binding // GO:0015175 neutral amino acid transmembrane transporter activity	---	solute carrier family 3 (amino acid transporter heavy chain), member 2	chr11	+	62856012	62888883	-0.560901	0.000263125	0.0376357	-0.0273769	0.877354	0.964157
TC1100008144.hg.1	GSTP1	GO:0000302 response to reactive oxygen species // GO:0000302 response to reactive oxygen species // GO:0002674 negative regulation of acute inflammatory response // GO:0006469 negative regulation of protein kinase activity // GO:0006749 glutathione metabolic process // GO:0006805 xenobiotic metabolic process // GO:0006805 xenobiotic metabolic process // GO:0007417 central nervous system developme…	GO:0005615 extracellular space // GO:0005622 intracellular // GO:0005634 nucleus // GO:0005737 cytoplasm // GO:0005737 cytoplasm // GO:0005739 mitochondrion // GO:0005829 cytosol // GO:0031982 vesicle // GO:0070062 extracellular exosome // GO:0097057 TRAF2-GSTP1 complex // GO:0005737 cytoplasm // GO:0005739 mitochondrion	GO:0004364 glutathione transferase activity // GO:0005515 protein binding // GO:0008432 JUN kinase binding // GO:0019207 kinase regulator activity // GO:0035730 S-nitrosoglutathione binding // GO:0035731 dinitrosyl-iron complex binding // GO:0070026 nitric oxide binding // GO:0004364 glutathione transferase activity // GO:0016740 transferase activity	GenMAPP Circadian_Exercise // HumanCyc PWY-4061	glutathione S-transferase pi 1	chr11	+	67583595	67586660	-0.690839	0.000134212	0.0318647	-0.0759654	0.714551	0.909116
TC1100008795.hg.1	HEPHL1	GO:0006825 copper ion transport // GO:0055114 oxidation-reduction process // GO:0006810 transport // GO:0006811 ion transport // GO:0055114 oxidation-reduction process	GO:0016021 integral component of membrane // GO:0016020 membrane	GO:0004322 ferroxidase activity // GO:0005507 copper ion binding // GO:0016491 oxidoreductase activity // GO:0046872 metal ion binding	---	hephaestin-like 1	chr11	+	94021212	94114208	-1.91918	1.26171e-06	0.00190886	0.388187	0.375047	0.751712
TC1100009202.hg.1	CD3G	GO:0006461 protein complex assembly // GO:0007163 establishment or maintenance of cell polarity // GO:0007166 cell surface receptor signaling pathway // GO:0015031 protein transport // GO:0031295 T cell costimulation // GO:0038096 Fc-gamma receptor signaling pathway involved in phagocytosis // GO:0042110 T cell activation // GO:0045087 innate immune response // GO:0050776 regulation of immune res…	GO:0005886 plasma membrane // GO:0005887 integral component of plasma membrane // GO:0042101 T cell receptor complex // GO:0042105 alpha-beta T cell receptor complex // GO:0016020 membrane // GO:0016021 integral component of membrane	GO:0004888 transmembrane signaling receptor activity // GO:0030159 receptor signaling complex scaffold activity // GO:0042608 T cell receptor binding // GO:0046982 protein heterodimerization activity // GO:0004888 transmembrane signaling receptor activity	---	CD3g molecule, gamma (CD3-TCR complex)	chr11	+	118344344	118355161	-0.50564	0.0286936	0.281271	0.200099	0.471329	0.794461
TC1100009514.hg.1	TMEM45B	---	GO:0016021 integral component of membrane // GO:0016020 membrane	---	---	transmembrane protein 45B	chr11	+	129815819	129860003	-0.687861	0.00279761	0.121935	-0.153653	0.571091	0.845723
TC1100010290.hg.1	E2F8	GO:0000122 negative regulation of transcription from RNA polymerase II promoter // GO:0000122 negative regulation of transcription from RNA polymerase II promoter // GO:0001890 placenta development // GO:0002040 sprouting angiogenesis // GO:0006351 transcription, DNA-templated // GO:0008283 cell proliferation // GO:0032466 negative regulation of cytokinesis // GO:0032877 positive regulation of DN…	GO:0005634 nucleus // GO:0005667 transcription factor complex	GO:0000978 RNA polymerase II core promoter proximal region sequence-specific DNA binding // GO:0001047 core promoter binding // GO:0001078 transcriptional repressor activity, RNA polymerase II core promoter proximal region sequence-specific binding // GO:0003700 transcription factor activity, sequence-specific DNA binding // GO:0003714 transcription corepressor activity // GO:0005515 protein bind…	---	E2F transcription factor 8	chr11	-	19224063	19241655	-0.605835	0.0183857	0.247668	-0.0546245	0.858828	0.957548
TC1100010418.hg.1	KIF18A	GO:0000070 mitotic sister chromatid segregation // GO:0000278 mitotic cell cycle // GO:0007018 microtubule-based movement // GO:0007018 microtubule-based movement // GO:0007019 microtubule depolymerization // GO:0007080 mitotic metaphase plate congression // GO:0007140 male meiosis // GO:0007264 small GTPase mediated signal transduction // GO:0007596 blood coagulation // GO:0008152 metabolic proc…	GO:0000776 kinetochore // GO:0001726 ruffle // GO:0005634 nucleus // GO:0005737 cytoplasm // GO:0005815 microtubule organizing center // GO:0005828 kinetochore microtubule // GO:0005829 cytosol // GO:0005871 kinesin complex // GO:0005901 caveola // GO:0015630 microtubule cytoskeleton // GO:1990023 mitotic spindle midzone // GO:0001726 ruffle // GO:0005634 nucleus // GO:0005737 cytoplasm // GO:000…	GO:0003779 actin binding // GO:0005515 protein binding // GO:0005524 ATP binding // GO:0008017 microtubule binding // GO:0008574 ATP-dependent microtubule motor activity, plus-end-directed // GO:0043130 ubiquitin binding // GO:0051010 microtubule plus-end binding // GO:0070463 tubulin-dependent ATPase activity // GO:0000166 nucleotide binding // GO:0003777 microtubule motor activity // GO:0008017…	---	kinesin family member 18A	chr11	-	28020616	28108308	-0.507593	0.035655	0.301649	-0.194746	0.503028	0.810648
TC1100010987.hg.1	FABP5	GO:0006006 glucose metabolic process // GO:0006629 lipid metabolic process // GO:0006656 phosphatidylcholine biosynthetic process // GO:0008544 epidermis development // GO:0015758 glucose transport // GO:0019433 triglyceride catabolic process // GO:0044281 small molecule metabolic process // GO:0006629 lipid metabolic process // GO:0006810 transport	GO:0005654 nucleoplasm // GO:0005737 cytoplasm // GO:0005829 cytosol // GO:0070062 extracellular exosome // GO:0005737 cytoplasm	GO:0005215 transporter activity // GO:0005504 fatty acid binding // GO:0005515 protein binding // GO:0008289 lipid binding // GO:0008289 lipid binding	---	fatty acid binding protein 5 (psoriasis-associated)	chr11	-	59781103	59781751	-1.08697	0.000774803	0.0697826	0.0770742	0.837857	0.950629
TC1100010992.hg.1	TCN1	GO:0006766 vitamin metabolic process // GO:0006767 water-soluble vitamin metabolic process // GO:0006824 cobalt ion transport // GO:0009235 cobalamin metabolic process // GO:0009235 cobalamin metabolic process // GO:0015889 cobalamin transport // GO:0044281 small molecule metabolic process // GO:0006810 transport // GO:0006811 ion transport // GO:0009235 cobalamin metabolic process // GO:0015889 …	GO:0005576 extracellular region // GO:0005615 extracellular space // GO:0005576 extracellular region	GO:0031419 cobalamin binding // GO:0031419 cobalamin binding // GO:0031419 cobalamin binding	---	transcobalamin I (vitamin B12 binding protein, R binder family)	chr11	-	59852800	59866575	-1.57403	9.22161e-07	0.00175152	0.172412	0.624799	0.872486
TC1100011161.hg.1	TRMT112	GO:0006400 tRNA modification // GO:0008033 tRNA processing // GO:0010467 gene expression // GO:0018364 peptidyl-glutamine methylation // GO:0030488 tRNA methylation // GO:0070476 rRNA (guanine-N7)-methylation // GO:0030488 tRNA methylation // GO:0070476 rRNA (guanine-N7)-methylation	GO:0043234 protein complex // GO:0070062 extracellular exosome	GO:0005515 protein binding // GO:0008276 protein methyltransferase activity	---	tRNA methyltransferase 11-2 homolog (S. cerevisiae)	chr11	-	64316460	64318084	-0.550256	2.55922e-05	0.0111708	-0.0860821	0.56096	0.841118
TC1100011259.hg.1	FOSL1	GO:0001701 in utero embryonic development // GO:0006357 regulation of transcription from RNA polymerase II promoter // GO:0006366 transcription from RNA polymerase II promoter // GO:0006935 chemotaxis // GO:0006968 cellular defense response // GO:0007296 vitellogenesis // GO:0007565 female pregnancy // GO:0007612 learning // GO:0008284 positive regulation of cell proliferation // GO:0008285 negat…	GO:0005634 nucleus // GO:0005829 cytosol // GO:0042734 presynaptic membrane // GO:0043005 neuron projection // GO:0005634 nucleus // GO:0005634 nucleus // GO:0043231 intracellular membrane-bounded organelle	GO:0000978 RNA polymerase II core promoter proximal region sequence-specific DNA binding // GO:0000982 transcription factor activity, RNA polymerase II core promoter proximal region sequence-specific binding // GO:0001077 transcriptional activator activity, RNA polymerase II core promoter proximal region sequence-specific binding // GO:0003700 transcription factor activity, sequence-specific DNA …	GenMAPP Wnt_signaling	FOS-like antigen 1	chr11	-	65892049	65900573	-0.963441	1.74451e-05	0.00911201	0.261127	0.30392	0.715326
TC1100011331.hg.1	PPP1CA	GO:0005977 glycogen metabolic process // GO:0005979 regulation of glycogen biosynthetic process // GO:0005981 regulation of glycogen catabolic process // GO:0006470 protein dephosphorylation // GO:0006470 protein dephosphorylation // GO:0007049 cell cycle // GO:0007179 transforming growth factor beta receptor signaling pathway // GO:0016311 dephosphorylation // GO:0019433 triglyceride catabolic p…	GO:0000164 protein phosphatase type 1 complex // GO:0000781 chromosome, telomeric region // GO:0005634 nucleus // GO:0005654 nucleoplasm // GO:0005730 nucleolus // GO:0005737 cytoplasm // GO:0005829 cytosol // GO:0005886 plasma membrane // GO:0042587 glycogen granule // GO:0043197 dendritic spine // GO:0043204 perikaryon // GO:0070062 extracellular exosome // GO:0070688 MLL5-L complex // GO:00723…	GO:0004722 protein serine/threonine phosphatase activity // GO:0005515 protein binding // GO:0016791 phosphatase activity // GO:0043021 ribonucleoprotein complex binding // GO:0046872 metal ion binding // GO:0004721 phosphoprotein phosphatase activity // GO:0004722 protein serine/threonine phosphatase activity // GO:0016787 hydrolase activity // GO:0016791 phosphatase activity	---	protein phosphatase 1, catalytic subunit, alpha isozyme	chr11	-	67398181	67421183	-0.522897	0.00381882	0.139001	-0.0835297	0.695568	0.902652
TC1100011888.hg.1	CTSC	GO:0001913 T cell mediated cytotoxicity // GO:0006508 proteolysis // GO:0006888 ER to Golgi vesicle-mediated transport // GO:0006919 activation of cysteine-type endopeptidase activity involved in apoptotic process // GO:0006955 immune response // GO:0007568 aging // GO:0010033 response to organic substance // GO:0010952 positive regulation of peptidase activity // GO:0018279 protein N-linked glyc…	GO:0000139 Golgi membrane // GO:0005615 extracellular space // GO:0005764 lysosome // GO:0005764 lysosome // GO:0005788 endoplasmic reticulum lumen // GO:0016020 membrane // GO:0030134 ER to Golgi transport vesicle // GO:0033116 endoplasmic reticulum-Golgi intermediate compartment membrane // GO:0070062 extracellular exosome // GO:0005764 lysosome // GO:0005783 endoplasmic reticulum // GO:0005794…	GO:0004197 cysteine-type endopeptidase activity // GO:0004252 serine-type endopeptidase activity // GO:0005515 protein binding // GO:0008234 cysteine-type peptidase activity // GO:0008656 cysteine-type endopeptidase activator activity involved in apoptotic process // GO:0019902 phosphatase binding // GO:0031404 chloride ion binding // GO:0042802 identical protein binding // GO:0043621 protein sel…	---	cathepsin C	chr11	-	88293592	88337787	-0.53855	0.002705	0.119736	0.0245183	0.907627	0.973942
TC1100012033.hg.1	MTMR2	GO:0002091 negative regulation of receptor internalization // GO:0006470 protein dephosphorylation // GO:0006644 phospholipid metabolic process // GO:0006661 phosphatidylinositol biosynthetic process // GO:0031642 negative regulation of myelination // GO:0032288 myelin assembly // GO:0035335 peptidyl-tyrosine dephosphorylation // GO:0044281 small molecule metabolic process // GO:0045806 negative …	GO:0005634 nucleus // GO:0005737 cytoplasm // GO:0005774 vacuolar membrane // GO:0005829 cytosol // GO:0005829 cytosol // GO:0005829 cytosol // GO:0008021 synaptic vesicle // GO:0030424 axon // GO:0030425 dendrite // GO:0031901 early endosome membrane // GO:0043197 dendritic spine // GO:0070062 extracellular exosome // GO:0097060 synaptic membrane // GO:0097481 neuronal postsynaptic density // GO…	GO:0004438 phosphatidylinositol-3-phosphatase activity // GO:0004725 protein tyrosine phosphatase activity // GO:0005515 protein binding // GO:0008138 protein tyrosine/serine/threonine phosphatase activity // GO:0042803 protein homodimerization activity // GO:0052629 phosphatidylinositol-3,5-bisphosphate 3-phosphatase activity // GO:0004438 phosphatidylinositol-3-phosphatase activity // GO:001678…	---	myotubularin related protein 2	chr11	-	95832880	95925315	-0.509706	0.0142929	0.229792	-0.165213	0.50637	0.811735
TC1100012131.hg.1	MMP1	GO:0006508 proteolysis // GO:0007596 blood coagulation // GO:0016032 viral process // GO:0022617 extracellular matrix disassembly // GO:0030198 extracellular matrix organization // GO:0030574 collagen catabolic process // GO:0032461 positive regulation of protein oligomerization // GO:0044267 cellular protein metabolic process // GO:0050900 leukocyte migration // GO:0006508 proteolysis // GO:0006…	GO:0005576 extracellular region // GO:0005578 proteinaceous extracellular matrix // GO:0005576 extracellular region // GO:0031012 extracellular matrix // GO:0005581 collagen trimer	GO:0004175 endopeptidase activity // GO:0004222 metalloendopeptidase activity // GO:0005509 calcium ion binding // GO:0008270 zinc ion binding // GO:0004222 metalloendopeptidase activity // GO:0004222 metalloendopeptidase activity // GO:0008233 peptidase activity // GO:0008237 metallopeptidase activity // GO:0008270 zinc ion binding // GO:0016787 hydrolase activity // GO:0046872 metal ion binding	GenMAPP Matrix_Metalloproteinases	matrix metallopeptidase 1	chr11	-	102789910	102798235	-1.11017	2.90577e-05	0.0116516	0.590801	0.0532411	0.624148
TC1100012140.hg.1	DCUN1D5	GO:0045116 protein neddylation // GO:0051443 positive regulation of ubiquitin-protein transferase activity // GO:0008150 biological_process // GO:0045116 protein neddylation // GO:0051443 positive regulation of ubiquitin-protein transferase activity	GO:0000151 ubiquitin ligase complex // GO:0000151 ubiquitin ligase complex // GO:0005575 cellular_component	GO:0005515 protein binding // GO:0031624 ubiquitin conjugating enzyme binding // GO:0032182 ubiquitin-like protein binding // GO:0097602 cullin family protein binding // GO:0003674 molecular_function // GO:0031624 ubiquitin conjugating enzyme binding // GO:0032182 ubiquitin-like protein binding // GO:0097602 cullin family protein binding	---	DCN1, defective in cullin neddylation 1, domain containing 5	chr11	-	103050684	103092215	-0.588711	0.00110262	0.0825701	-0.0257153	0.902889	0.972575
TC1100012474.hg.1	MPZL2	GO:0007156 homophilic cell adhesion via plasma membrane adhesion molecules // GO:0009653 anatomical structure morphogenesis // GO:0033077 T cell differentiation in thymus // GO:0007155 cell adhesion // GO:0016337 single organismal cell-cell adhesion	GO:0005856 cytoskeleton // GO:0005886 plasma membrane // GO:0016021 integral component of membrane // GO:0016020 membrane	GO:0005515 protein binding	---	myelin protein zero-like 2	chr11	-	118253403	118264536	-0.528921	0.00489277	0.154003	0.295233	0.187434	0.656373
TC1100012514.hg.1	DPAGT1	GO:0000271 polysaccharide biosynthetic process // GO:0006047 UDP-N-acetylglucosamine metabolic process // GO:0006487 protein N-linked glycosylation // GO:0006488 dolichol-linked oligosaccharide biosynthetic process // GO:0018279 protein N-linked glycosylation via asparagine // GO:0019408 dolichol biosynthetic process // GO:0043687 post-translational protein modification // GO:0044267 cellular pro…	GO:0005789 endoplasmic reticulum membrane // GO:0005789 endoplasmic reticulum membrane // GO:0005789 endoplasmic reticulum membrane // GO:0016020 membrane // GO:0016021 integral component of membrane // GO:0030176 integral component of endoplasmic reticulum membrane // GO:0030176 integral component of endoplasmic reticulum membrane // GO:0043231 intracellular membrane-bounded organelle // GO:0005…	GO:0003975 UDP-N-acetylglucosamine-dolichyl-phosphate N-acetylglucosaminephosphotransferase activity // GO:0003975 UDP-N-acetylglucosamine-dolichyl-phosphate N-acetylglucosaminephosphotransferase activity // GO:0008963 phospho-N-acetylmuramoyl-pentapeptide-transferase activity // GO:0016757 transferase activity, transferring glycosyl groups // GO:0003975 UDP-N-acetylglucosamine-dolichyl-phosphate…	HumanCyc MANNOSYL-CHITO-DOLICHOL-BIOSYNTHESIS	dolichyl-phosphate (UDP-N-acetylglucosamine) N-acetylglucosaminephosphotransferase 1 (GlcNAc-1-P transferase)	chr11	-	119096503	119108331	-0.658409	0.000288963	0.0402486	0.124388	0.553808	0.836712
TC1100012613.hg.1	HSPA8	GO:0000398 mRNA splicing, via spliceosome // GO:0006351 transcription, DNA-templated // GO:0006457 protein folding // GO:0006622 protein targeting to lysosome // GO:0006892 post-Golgi vesicle-mediated transport // GO:0006986 response to unfolded protein // GO:0007268 synaptic transmission // GO:0007269 neurotransmitter secretion // GO:0007411 axon guidance // GO:0008380 RNA splicing // GO:0010467…	GO:0000151 ubiquitin ligase complex // GO:0000974 Prp19 complex // GO:0005615 extracellular space // GO:0005622 intracellular // GO:0005622 intracellular // GO:0005634 nucleus // GO:0005654 nucleoplasm // GO:0005681 spliceosomal complex // GO:0005730 nucleolus // GO:0005765 lysosomal membrane // GO:0005829 cytosol // GO:0005829 cytosol // GO:0005886 plasma membrane // GO:0005925 focal adhesion //…	GO:0001664 G-protein coupled receptor binding // GO:0005515 protein binding // GO:0005524 ATP binding // GO:0016887 ATPase activity // GO:0019899 enzyme binding // GO:0023026 MHC class II protein complex binding // GO:0031072 heat shock protein binding // GO:0031625 ubiquitin protein ligase binding // GO:0042623 ATPase activity, coupled // GO:0044822 poly(A) RNA binding // GO:0051082 unfolded pro…	GenMAPP Circadian_Exercise	heat shock 70kDa protein 8	chr11	-	123057489	123063230	-0.49515	0.000709648	0.0682659	0.283029	0.100306	0.630873
TC1100013190.hg.1	CFL1	GO:0000281 mitotic cytokinesis // GO:0001755 neural crest cell migration // GO:0001842 neural fold formation // GO:0002576 platelet degranulation // GO:0006468 protein phosphorylation // GO:0007010 cytoskeleton organization // GO:0007266 Rho protein signal transduction // GO:0007411 axon guidance // GO:0007596 blood coagulation // GO:0009615 response to virus // GO:0022604 regulation of cell morp…	GO:0005615 extracellular space // GO:0005634 nucleus // GO:0005737 cytoplasm // GO:0005911 cell-cell junction // GO:0005925 focal adhesion // GO:0016020 membrane // GO:0016363 nuclear matrix // GO:0030864 cortical actin cytoskeleton // GO:0031258 lamellipodium membrane // GO:0031982 vesicle // GO:0032587 ruffle membrane // GO:0070062 extracellular exosome // GO:0005622 intracellular // GO:0005634…	GO:0003779 actin binding // GO:0005515 protein binding	GenMAPP G13_Signaling_Pathway	cofilin 1 (non-muscle)	chr11	-	65854675	65862026	-0.692844	0.00207666	0.108198	-0.148207	0.575381	0.848433
TC1200006736.hg.1	A2ML1	GO:0010951 negative regulation of endopeptidase activity // GO:0052548 regulation of endopeptidase activity // GO:0010466 negative regulation of peptidase activity	GO:0005615 extracellular space // GO:0070062 extracellular exosome // GO:0005576 extracellular region // GO:0005615 extracellular space	GO:0004867 serine-type endopeptidase inhibitor activity // GO:0030414 peptidase inhibitor activity // GO:0004866 endopeptidase inhibitor activity // GO:0030414 peptidase inhibitor activity	---	alpha-2-macroglobulin-like 1	chr12	+	8822472	8887001	-0.677669	0.0094847	0.196028	0.00100723	0.997412	0.998729
TC1200007147.hg.1	ARNTL2	GO:0006351 transcription, DNA-templated // GO:0006355 regulation of transcription, DNA-templated // GO:0006357 regulation of transcription from RNA polymerase II promoter // GO:0007623 circadian rhythm // GO:0009649 entrainment of circadian clock // GO:0042753 positive regulation of circadian rhythm // GO:0045893 positive regulation of transcription, DNA-templated // GO:0045944 positive regulatio…	GO:0005634 nucleus // GO:0005634 nucleus // GO:0005667 transcription factor complex // GO:0005730 nucleolus // GO:0005737 cytoplasm // GO:0005634 nucleus	GO:0000982 transcription factor activity, RNA polymerase II core promoter proximal region sequence-specific binding // GO:0003700 transcription factor activity, sequence-specific DNA binding // GO:0003700 transcription factor activity, sequence-specific DNA binding // GO:0046983 protein dimerization activity // GO:0070888 E-box binding // GO:0003677 DNA binding // GO:0003700 transcription factor …	---	aryl hydrocarbon receptor nuclear translocator-like 2	chr12	+	27332854	27425813	-0.54074	0.0314526	0.287969	-0.434716	0.15318	0.646555
TC1200007653.hg.1	NR4A1	GO:0001938 positive regulation of endothelial cell proliferation // GO:0002042 cell migration involved in sprouting angiogenesis // GO:0006367 transcription initiation from RNA polymerase II promoter // GO:0007165 signal transduction // GO:0007173 epidermal growth factor receptor signaling pathway // GO:0008543 fibroblast growth factor receptor signaling pathway // GO:0010467 gene expression // G…	GO:0005634 nucleus // GO:0005634 nucleus // GO:0005654 nucleoplasm // GO:0005737 cytoplasm // GO:0031965 nuclear membrane // GO:0005634 nucleus // GO:0005737 cytoplasm	GO:0001077 transcriptional activator activity, RNA polymerase II core promoter proximal region sequence-specific binding // GO:0003677 DNA binding // GO:0003707 steroid hormone receptor activity // GO:0004879 RNA polymerase II transcription factor activity, ligand-activated sequence-specific DNA binding // GO:0005515 protein binding // GO:0008270 zinc ion binding // GO:0043565 sequence-specific D…	GenMAPP Nuclear_Receptors	nuclear receptor subfamily 4, group A, member 1	chr12	+	52022832	52059507	-0.854415	0.00915059	0.193115	0.578589	0.141285	0.641519
TC1200007759.hg.1	COPZ1	GO:0006886 intracellular protein transport // GO:0006890 retrograde vesicle-mediated transport, Golgi to ER // GO:0006891 intra-Golgi vesicle-mediated transport // GO:0006891 intra-Golgi vesicle-mediated transport // GO:0048205 COPI coating of Golgi vesicle // GO:0061024 membrane organization // GO:1901998 toxin transport // GO:0006810 transport // GO:0015031 protein transport // GO:0016192 vesic…	GO:0005829 cytosol // GO:0030126 COPI vesicle coat // GO:0030126 COPI vesicle coat // GO:0000139 Golgi membrane // GO:0005737 cytoplasm // GO:0005794 Golgi apparatus // GO:0016020 membrane // GO:0030117 membrane coat // GO:0030663 COPI-coated vesicle membrane // GO:0031410 cytoplasmic vesicle	---	---	coatomer protein complex subunit zeta 1	chr12	+	54301202	54351851	-0.596293	0.00723852	0.176608	-0.192967	0.464811	0.790565
TC1200008224.hg.1	GLIPR1	GO:0044255 cellular lipid metabolic process // GO:0044281 small molecule metabolic process	GO:0005576 extracellular region // GO:0005886 plasma membrane // GO:0016020 membrane // GO:0016021 integral component of membrane // GO:0016020 membrane	---	---	GLI pathogenesis-related 1	chr12	+	75480680	75503853	-0.613156	0.00665981	0.172635	-0.0679504	0.799813	0.938203
TC1200008544.hg.1	NEDD1	GO:0000086 G2/M transition of mitotic cell cycle // GO:0000278 mitotic cell cycle // GO:0006996 organelle organization // GO:0007067 mitotic nuclear division // GO:0051301 cell division // GO:0071539 protein localization to centrosome // GO:0007049 cell cycle // GO:0071539 protein localization to centrosome	GO:0000242 pericentriolar material // GO:0000922 spindle pole // GO:0005654 nucleoplasm // GO:0005730 nucleolus // GO:0005813 centrosome // GO:0005814 centriole // GO:0005829 cytosol // GO:0005886 plasma membrane // GO:0036064 ciliary basal body // GO:0045177 apical part of cell // GO:0000242 pericentriolar material // GO:0000242 pericentriolar material // GO:0000922 spindle pole // GO:0000922 sp…	---	---	neural precursor cell expressed, developmentally down-regulated 1	chr12	+	96907223	96953777	-0.50469	0.0107388	0.205276	-0.129742	0.582059	0.851346
TC1200009416.hg.1	RAN	GO:0000055 ribosomal large subunit export from nucleus // GO:0000056 ribosomal small subunit export from nucleus // GO:0000060 protein import into nucleus, translocation // GO:0006259 DNA metabolic process // GO:0006606 protein import into nucleus // GO:0006611 protein export from nucleus // GO:0007052 mitotic spindle organization // GO:0007067 mitotic nuclear division // GO:0007165 signal transd…	GO:0000785 chromatin // GO:0001673 male germ cell nucleus // GO:0002177 manchette // GO:0005634 nucleus // GO:0005643 nuclear pore // GO:0005654 nucleoplasm // GO:0005654 nucleoplasm // GO:0005730 nucleolus // GO:0005737 cytoplasm // GO:0005814 centriole // GO:0005829 cytosol // GO:0016020 membrane // GO:0030496 midbody // GO:0036126 sperm flagellum // GO:0042470 melanosome // GO:0042565 RNA nucl…	GO:0003682 chromatin binding // GO:0003713 transcription coactivator activity // GO:0003924 GTPase activity // GO:0005515 protein binding // GO:0005525 GTP binding // GO:0005525 GTP binding // GO:0019003 GDP binding // GO:0019904 protein domain specific binding // GO:0032403 protein complex binding // GO:0044822 poly(A) RNA binding // GO:0045505 dynein intermediate chain binding // GO:0050681 and…	---	RAN, member RAS oncogene family	chr12	+	130871879	130877678	-0.528021	0.00138446	0.0915365	-0.0814027	0.673798	0.89535
TC1200009735.hg.1	MRPL51	GO:0006412 translation // GO:0006412 translation // GO:0006996 organelle organization // GO:0032543 mitochondrial translation // GO:0032543 mitochondrial translation // GO:0070124 mitochondrial translational initiation // GO:0070125 mitochondrial translational elongation // GO:0070126 mitochondrial translational termination // GO:0006412 translation	GO:0005743 mitochondrial inner membrane // GO:0005761 mitochondrial ribosome // GO:0005762 mitochondrial large ribosomal subunit // GO:0005762 mitochondrial large ribosomal subunit // GO:0005739 mitochondrion // GO:0005762 mitochondrial large ribosomal subunit // GO:0005840 ribosome // GO:0030529 ribonucleoprotein complex	GO:0003735 structural constituent of ribosome // GO:0003735 structural constituent of ribosome // GO:0005515 protein binding // GO:0003735 structural constituent of ribosome	---	mitochondrial ribosomal protein L51	chr12	-	6491886	6493841	-0.586532	0.000835094	0.0709253	0.108366	0.59679	0.860387
TC1200009800.hg.1	SLC2A3	GO:0005975 carbohydrate metabolic process // GO:0006766 vitamin metabolic process // GO:0006767 water-soluble vitamin metabolic process // GO:0008645 hexose transport // GO:0015758 glucose transport // GO:0015992 proton transport // GO:0019852 L-ascorbic acid metabolic process // GO:0044281 small molecule metabolic process // GO:0055085 transmembrane transport // GO:1904659 glucose transmembrane …	GO:0005886 plasma membrane // GO:0005887 integral component of plasma membrane // GO:0016021 integral component of membrane // GO:0070062 extracellular exosome // GO:0016020 membrane // GO:0016021 integral component of membrane	GO:0005355 glucose transmembrane transporter activity // GO:0005536 glucose binding // GO:0005215 transporter activity // GO:0005355 glucose transmembrane transporter activity // GO:0005355 glucose transmembrane transporter activity // GO:0022857 transmembrane transporter activity // GO:0022891 substrate-specific transmembrane transporter activity	---	solute carrier family 2 (facilitated glucose transporter), member 3	chr12	-	7919228	7936296	-0.513703	0.0427575	0.321251	0.177715	0.560644	0.840945
TC1200009891.hg.1	CLEC7A	GO:0001879 detection of yeast // GO:0002223 stimulatory C-type lectin receptor signaling pathway // GO:0002366 leukocyte activation involved in immune response // GO:0002752 cell surface pattern recognition receptor signaling pathway // GO:0006910 phagocytosis, recognition // GO:0006911 phagocytosis, engulfment // GO:0006954 inflammatory response // GO:0008037 cell recognition // GO:0009756 carbo…	GO:0005654 nucleoplasm // GO:0005737 cytoplasm // GO:0005886 plasma membrane // GO:0009897 external side of plasma membrane // GO:0016021 integral component of membrane // GO:0043231 intracellular membrane-bounded organelle // GO:0005886 plasma membrane // GO:0016020 membrane // GO:0016021 integral component of membrane	GO:0001846 opsonin binding // GO:0001872 (1->3)-beta-D-glucan binding // GO:0001874 (1->3)-beta-D-glucan receptor activity // GO:0005515 protein binding // GO:0008329 signaling pattern recognition receptor activity // GO:0030246 carbohydrate binding // GO:0042287 MHC protein binding // GO:0046872 metal ion binding // GO:0030246 carbohydrate binding // GO:0030247 polysaccharide binding	---	C-type lectin domain family 7, member A	chr12	-	10116777	10130269	-0.734455	0.0131611	0.222664	-0.63075	0.0780339	0.625821
TC1200010006.hg.1	PLBD1	GO:0006644 phospholipid metabolic process // GO:0016042 lipid catabolic process // GO:0036149 phosphatidylinositol acyl-chain remodeling // GO:0036151 phosphatidylcholine acyl-chain remodeling // GO:0036152 phosphatidylethanolamine acyl-chain remodeling // GO:0044281 small molecule metabolic process // GO:0046474 glycerophospholipid biosynthetic process // GO:0006629 lipid metabolic process	GO:0005615 extracellular space // GO:0005764 lysosome // GO:0005829 cytosol	GO:0016787 hydrolase activity	---	phospholipase B domain containing 1	chr12	-	14503661	14568349	-0.906292	0.000423062	0.0499381	-0.0976137	0.743258	0.919032
TC1200010023.hg.1	ERP27	GO:0006457 protein folding // GO:0034976 response to endoplasmic reticulum stress // GO:0006457 protein folding // GO:0034976 response to endoplasmic reticulum stress	GO:0005788 endoplasmic reticulum lumen // GO:0009986 cell surface // GO:0005783 endoplasmic reticulum // GO:0009986 cell surface	GO:0003756 protein disulfide isomerase activity // GO:0005515 protein binding // GO:0003756 protein disulfide isomerase activity	---	endoplasmic reticulum protein 27	chr12	-	14914027	14939082	-0.620557	0.0443991	0.323036	0.0843189	0.820435	0.945312
TC1200010566.hg.1	SENP1	GO:0006508 proteolysis // GO:0006919 activation of cysteine-type endopeptidase activity involved in apoptotic process // GO:0010724 regulation of definitive erythrocyte differentiation // GO:0016925 protein sumoylation // GO:0016926 protein desumoylation // GO:0032435 negative regulation of proteasomal ubiquitin-dependent protein catabolic process // GO:0043687 post-translational protein modifica…	GO:0005634 nucleus // GO:0005654 nucleoplasm // GO:0005737 cytoplasm // GO:0005925 focal adhesion // GO:0031965 nuclear membrane // GO:0005634 nucleus // GO:0005634 nucleus	GO:0004175 endopeptidase activity // GO:0005515 protein binding // GO:0016929 SUMO-specific protease activity // GO:0016929 SUMO-specific protease activity // GO:0008233 peptidase activity // GO:0008234 cysteine-type peptidase activity // GO:0016787 hydrolase activity // GO:0016929 SUMO-specific protease activity // GO:0016929 SUMO-specific protease activity	---	SUMO1/sentrin specific peptidase 1	chr12	-	48042898	48106308	-0.521247	0.00142747	0.0926215	0.00904279	0.962304	0.989781
TC1200010601.hg.1	FKBP11	GO:0000413 protein peptidyl-prolyl isomerization // GO:0061077 chaperone-mediated protein folding // GO:0000413 protein peptidyl-prolyl isomerization // GO:0006457 protein folding // GO:0061077 chaperone-mediated protein folding	GO:0005789 endoplasmic reticulum membrane // GO:0016020 membrane // GO:0016021 integral component of membrane // GO:0005789 endoplasmic reticulum membrane // GO:0016020 membrane	GO:0003755 peptidyl-prolyl cis-trans isomerase activity // GO:0005528 FK506 binding // GO:0003755 peptidyl-prolyl cis-trans isomerase activity // GO:0003755 peptidyl-prolyl cis-trans isomerase activity // GO:0005528 FK506 binding // GO:0016853 isomerase activity	---	FK506 binding protein 11	chr12	-	48903418	48957551	-0.64547	1.18177e-05	0.00801089	0.219661	0.187787	0.656373
TC1200010740.hg.1	KRT80	---	GO:0005737 cytoplasm // GO:0005882 intermediate filament // GO:0030057 desmosome // GO:0045095 keratin filament // GO:0005882 intermediate filament	GO:0005198 structural molecule activity // GO:0005515 protein binding	---	keratin 80, type II	chr12	-	52168996	52192000	-0.519182	0.0493721	0.333708	-0.460514	0.15135	0.646123
TC1200010756.hg.1	KRT6B	GO:0007398 ectoderm development	GO:0045095 keratin filament // GO:0070062 extracellular exosome // GO:0005882 intermediate filament	GO:0005200 structural constituent of cytoskeleton // GO:0005515 protein binding // GO:0005198 structural molecule activity	---	keratin 6B, type II	chr12	-	52446651	52452126	-1.34181	0.000294637	0.0404991	0.729639	0.0923784	0.625821
TC1200010757.hg.1	KRT6C	GO:0045104 intermediate filament cytoskeleton organization	GO:0005882 intermediate filament // GO:0045095 keratin filament // GO:0070062 extracellular exosome // GO:0005882 intermediate filament	GO:0005198 structural molecule activity // GO:0005515 protein binding	---	keratin 6C, type II	chr12	-	52468516	52473785	-1.87915	5.64241e-06	0.00561366	0.862548	0.0658448	0.625821
TC1200010758.hg.1	KRT6A	GO:0045104 intermediate filament cytoskeleton organization // GO:0002009 morphogenesis of an epithelium // GO:0002230 positive regulation of defense response to virus by host // GO:0008284 positive regulation of cell proliferation // GO:0030154 cell differentiation // GO:0042060 wound healing // GO:0098779 mitophagy in response to mitochondrial depolarization // GO:0098792 xenophagy	GO:0005882 intermediate filament // GO:0045095 keratin filament // GO:0070062 extracellular exosome // GO:0005634 nucleus // GO:0005882 intermediate filament // GO:0016020 membrane	GO:0005198 structural molecule activity // GO:0005515 protein binding // GO:0005200 structural constituent of cytoskeleton	---	keratin 6A, type II	chr12	-	52487174	52493397	-1.69675	0.000149117	0.0342363	0.985858	0.0589082	0.624148
TC1200010759.hg.1	KRT5	GO:0008544 epidermis development // GO:0031581 hemidesmosome assembly // GO:0034329 cell junction assembly	GO:0005634 nucleus // GO:0005737 cytoplasm // GO:0005739 mitochondrion // GO:0005829 cytosol // GO:0005882 intermediate filament // GO:0005886 plasma membrane // GO:0016020 membrane // GO:0045095 keratin filament // GO:0070062 extracellular exosome // GO:0005882 intermediate filament // GO:0005882 intermediate filament // GO:0045095 keratin filament	GO:0005200 structural constituent of cytoskeleton // GO:0005515 protein binding // GO:0097110 scaffold protein binding // GO:0005198 structural molecule activity	---	keratin 5, type II	chr12	-	52514575	52520687	-0.543875	0.0169404	0.240945	-0.351808	0.199113	0.660708
TC1200010940.hg.1	SDR9C7	GO:0055114 oxidation-reduction process // GO:0008152 metabolic process // GO:0055114 oxidation-reduction process	GO:0005730 nucleolus // GO:0005737 cytoplasm // GO:0005737 cytoplasm	GO:0004745 retinol dehydrogenase activity // GO:0016491 oxidoreductase activity	---	short chain dehydrogenase/reductase family 9C, member 7	chr12	-	56923154	56934405	-0.504414	0.0296782	0.284064	-0.45193	0.108308	0.631043
TC1200011470.hg.1	DUSP6	GO:0000165 MAPK cascade // GO:0000186 activation of MAPKK activity // GO:0000187 activation of MAPK activity // GO:0000188 inactivation of MAPK activity // GO:0002224 toll-like receptor signaling pathway // GO:0002755 MyD88-dependent toll-like receptor signaling pathway // GO:0002756 MyD88-independent toll-like receptor signaling pathway // GO:0007173 epidermal growth factor receptor signaling pa…	GO:0005654 nucleoplasm // GO:0005737 cytoplasm // GO:0005829 cytosol // GO:0005737 cytoplasm // GO:0005829 cytosol	GO:0004725 protein tyrosine phosphatase activity // GO:0017017 MAP kinase tyrosine/serine/threonine phosphatase activity // GO:0004721 phosphoprotein phosphatase activity // GO:0008138 protein tyrosine/serine/threonine phosphatase activity // GO:0016787 hydrolase activity // GO:0016791 phosphatase activity // GO:0017017 MAP kinase tyrosine/serine/threonine phosphatase activity	---	dual specificity phosphatase 6	chr12	-	89347232	89353271	-0.611073	0.00634712	0.170536	0.356503	0.182447	0.655059
TC1200012637.hg.1	HOXC10	GO:0001501 skeletal system development // GO:0006351 transcription, DNA-templated // GO:0006355 regulation of transcription, DNA-templated // GO:0008284 positive regulation of cell proliferation // GO:0009952 anterior/posterior pattern specification // GO:0009954 proximal/distal pattern formation // GO:0021520 spinal cord motor neuron cell fate specification // GO:0030326 embryonic limb morphogen…	GO:0005654 nucleoplasm // GO:0019907 cyclin-dependent protein kinase activating kinase holoenzyme complex // GO:0005634 nucleus	GO:0043565 sequence-specific DNA binding // GO:0003677 DNA binding	---	homeobox C10	chr12	+	53985065	53990279	-0.791028	0.00264554	0.119691	0.450588	0.149258	0.645559
TC1200012714.hg.1	HSPB8	GO:0008150 biological_process	GO:0005622 intracellular // GO:0005634 nucleus // GO:0005654 nucleoplasm // GO:0005737 cytoplasm // GO:0005794 Golgi apparatus // GO:0005634 nucleus // GO:0005737 cytoplasm	GO:0004672 protein kinase activity // GO:0005515 protein binding // GO:0042802 identical protein binding	---	heat shock 22kDa protein 8	chr12	+	119178642	119194748	-0.542409	0.00795418	0.184049	-0.377634	0.12348	0.637948
TC1300008249.hg.1	GJB2	GO:0006810 transport // GO:0007267 cell-cell signaling // GO:0007605 sensory perception of sound // GO:0016264 gap junction assembly // GO:0030539 male genitalia development // GO:0032355 response to estradiol // GO:0032570 response to progesterone // GO:0034599 cellular response to oxidative stress // GO:0044752 response to human chorionic gonadotropin // GO:0046697 decidualization // GO:0055085…	GO:0005793 endoplasmic reticulum-Golgi intermediate compartment // GO:0005886 plasma membrane // GO:0005922 connexon complex // GO:0016021 integral component of membrane // GO:0016328 lateral plasma membrane // GO:0005737 cytoplasm // GO:0005886 plasma membrane // GO:0005921 gap junction // GO:0005922 connexon complex // GO:0016020 membrane // GO:0030054 cell junction	GO:0005243 gap junction channel activity	GenMAPP Calcium_regulation_in_cardiac_cells	gap junction protein beta 2	chr13	-	20187465	20192975	-1.19229	0.00134878	0.0907658	0.584595	0.182593	0.655059
TC1300008250.hg.1	GJB6	GO:0006915 apoptotic process // GO:0007154 cell communication // GO:0007568 aging // GO:0007605 sensory perception of sound // GO:0008285 negative regulation of cell proliferation // GO:0032496 response to lipopolysaccharide // GO:0042471 ear morphogenesis // GO:0048839 inner ear development // GO:0051602 response to electrical stimulus // GO:0071333 cellular response to glucose stimulus // GO:00…	GO:0005829 cytosol // GO:0005922 connexon complex // GO:0016021 integral component of membrane // GO:0016324 apical plasma membrane // GO:0030054 cell junction // GO:0005886 plasma membrane // GO:0005921 gap junction // GO:0016020 membrane // GO:0030054 cell junction	---	GenMAPP Calcium_regulation_in_cardiac_cells	gap junction protein beta 6	chr13	-	20221962	20232395	-1.36313	7.57516e-05	0.0236221	0.112312	0.775268	0.93062
TC1300008487.hg.1	SLC7A1	GO:0006810 transport // GO:0006811 ion transport // GO:0006865 amino acid transport // GO:0055085 transmembrane transport // GO:0097638 L-arginine import across plasma membrane // GO:1903352 L-ornithine transmembrane transport // GO:1903401 L-lysine transmembrane transport // GO:0003333 amino acid transmembrane transport // GO:0006810 transport // GO:0006865 amino acid transport // GO:0015809 arg…	GO:0005886 plasma membrane // GO:0005887 integral component of plasma membrane // GO:0016020 membrane // GO:0005886 plasma membrane // GO:0016020 membrane // GO:0016021 integral component of membrane	GO:0000064 L-ornithine transmembrane transporter activity // GO:0005515 protein binding // GO:0015181 arginine transmembrane transporter activity // GO:0015189 L-lysine transmembrane transporter activity // GO:0015297 antiporter activity // GO:0000064 L-ornithine transmembrane transporter activity // GO:0015171 amino acid transmembrane transporter activity // GO:0015181 arginine transmembrane tra…	---	solute carrier family 7 (cationic amino acid transporter, y+ system), member 1	chr13	-	29509410	29595688	-0.803539	0.000317953	0.0426643	-0.279781	0.2806	0.706481
TC1300008533.hg.1	HSPH1	GO:0006898 receptor-mediated endocytosis // GO:0006986 response to unfolded protein // GO:0034605 cellular response to heat // GO:0045345 positive regulation of MHC class I biosynthetic process // GO:0051135 positive regulation of NK T cell activation // GO:1900034 regulation of cellular response to heat	GO:0005576 extracellular region // GO:0005654 nucleoplasm // GO:0005737 cytoplasm // GO:0005829 cytosol // GO:0005829 cytosol // GO:0070062 extracellular exosome // GO:0071682 endocytic vesicle lumen // GO:0005737 cytoplasm	GO:0005515 protein binding // GO:0005524 ATP binding // GO:0000166 nucleotide binding	---	heat shock 105kDa/110kDa protein 1	chr13	-	31134974	31162388	-0.497778	0.0114845	0.211756	0.17796	0.449013	0.784624
TC1300009598.hg.1	GPR183	GO:0002250 adaptive immune response // GO:0002312 B cell activation involved in immune response // GO:0002313 mature B cell differentiation involved in immune response // GO:0006955 immune response // GO:0006959 humoral immune response // GO:0007186 G-protein coupled receptor signaling pathway // GO:0007189 adenylate cyclase-activating G-protein coupled receptor signaling pathway // GO:0030890 po…	GO:0005886 plasma membrane // GO:0005887 integral component of plasma membrane // GO:0005886 plasma membrane // GO:0016020 membrane // GO:0016021 integral component of membrane	GO:0004930 G-protein coupled receptor activity // GO:0008142 oxysterol binding // GO:0004871 signal transducer activity // GO:0004930 G-protein coupled receptor activity	GenMAPP GPCRDB_Other	G protein-coupled receptor 183	chr13	-	99294530	99307495	-0.616118	0.0136727	0.226353	0.329525	0.27122	0.702993
TC1300009979.hg.1	UCHL3	GO:0006511 ubiquitin-dependent protein catabolic process // GO:0016579 protein deubiquitination // GO:0030163 protein catabolic process // GO:0006508 proteolysis // GO:0016579 protein deubiquitination	GO:0005634 nucleus // GO:0005737 cytoplasm // GO:0070062 extracellular exosome // GO:0005622 intracellular // GO:0005737 cytoplasm	GO:0004843 ubiquitin-specific protease activity // GO:0005515 protein binding // GO:0008233 peptidase activity // GO:0043130 ubiquitin binding // GO:0004843 ubiquitin-specific protease activity // GO:0004843 ubiquitin-specific protease activity // GO:0008233 peptidase activity // GO:0008234 cysteine-type peptidase activity // GO:0016787 hydrolase activity	---	ubiquitin C-terminal hydrolase L3	chr13	+	75549480	75606020	-0.499298	0.0221279	0.262525	-0.222101	0.396537	0.759629
TC1400006519.hg.1	APEX1	GO:0000278 mitotic cell cycle // GO:0000722 telomere maintenance via recombination // GO:0000723 telomere maintenance // GO:0006271 DNA strand elongation involved in DNA replication // GO:0006281 DNA repair // GO:0006281 DNA repair // GO:0006284 base-excision repair // GO:0006284 base-excision repair // GO:0006351 transcription, DNA-templated // GO:0006355 regulation of transcription, DNA-templat…	GO:0005634 nucleus // GO:0005654 nucleoplasm // GO:0005654 nucleoplasm // GO:0005730 nucleolus // GO:0005737 cytoplasm // GO:0005739 mitochondrion // GO:0005783 endoplasmic reticulum // GO:0005813 centrosome // GO:0005840 ribosome // GO:0016607 nuclear speck // GO:0048471 perinuclear region of cytoplasm // GO:0005622 intracellular // GO:0005634 nucleus // GO:0005730 nucleolus // GO:0005737 cytopl…	GO:0003677 DNA binding // GO:0003684 damaged DNA binding // GO:0003713 transcription coactivator activity // GO:0003714 transcription corepressor activity // GO:0003906 DNA-(apurinic or apyrimidinic site) lyase activity // GO:0003906 DNA-(apurinic or apyrimidinic site) lyase activity // GO:0004519 endonuclease activity // GO:0004520 endodeoxyribonuclease activity // GO:0004523 RNA-DNA hybrid ribo…	---	APEX nuclease (multifunctional DNA repair enzyme) 1	chr14	+	20455131	20457772	-0.526634	0.00648609	0.171178	-0.116748	0.611037	0.866628
TC1400006521.hg.1	PNP	GO:0006139 nucleobase-containing compound metabolic process // GO:0006144 purine nucleobase metabolic process // GO:0006148 inosine catabolic process // GO:0006195 purine nucleotide catabolic process // GO:0006738 nicotinamide riboside catabolic process // GO:0006955 immune response // GO:0034356 NAD biosynthesis via nicotinamide riboside salvage pathway // GO:0034418 urate biosynthetic process /…	GO:0005622 intracellular // GO:0005634 nucleus // GO:0005737 cytoplasm // GO:0005829 cytosol // GO:0005856 cytoskeleton // GO:0070062 extracellular exosome // GO:0005576 extracellular region // GO:0005737 cytoplasm	GO:0001882 nucleoside binding // GO:0002060 purine nucleobase binding // GO:0004731 purine-nucleoside phosphorylase activity // GO:0004731 purine-nucleoside phosphorylase activity // GO:0008144 drug binding // GO:0042301 phosphate ion binding // GO:0003824 catalytic activity // GO:0004731 purine-nucleoside phosphorylase activity // GO:0004731 purine-nucleoside phosphorylase activity // GO:0016740…	HumanCyc SALVPURINE2-PWY // HumanCyc PWY-4202 // HumanCyc PWY0-1296	purine nucleoside phosphorylase	chr14	+	20468954	20478006	-0.888122	1.27909e-06	0.00190886	0.0399848	0.843076	0.952433
TC1400007201.hg.1	CDKN3	GO:0000079 regulation of cyclin-dependent protein serine/threonine kinase activity // GO:0000082 G1/S transition of mitotic cell cycle // GO:0006470 protein dephosphorylation // GO:0006470 protein dephosphorylation // GO:0007050 cell cycle arrest // GO:0008285 negative regulation of cell proliferation // GO:0035335 peptidyl-tyrosine dephosphorylation // GO:0035335 peptidyl-tyrosine dephosphorylat…	GO:0005634 nucleus // GO:0005737 cytoplasm // GO:0048471 perinuclear region of cytoplasm // GO:0005634 nucleus // GO:0005737 cytoplasm // GO:0048471 perinuclear region of cytoplasm	GO:0004722 protein serine/threonine phosphatase activity // GO:0004725 protein tyrosine phosphatase activity // GO:0005515 protein binding // GO:0008138 protein tyrosine/serine/threonine phosphatase activity // GO:0004721 phosphoprotein phosphatase activity // GO:0004725 protein tyrosine phosphatase activity // GO:0016787 hydrolase activity // GO:0016791 phosphatase activity // GO:0016301 kinase …	---	cyclin-dependent kinase inhibitor 3	chr14	+	54396849	54420218	-0.749397	0.00182855	0.101995	0.410955	0.148792	0.645559
TC1400007494.hg.1	EIF2S1	GO:0002230 positive regulation of defense response to virus by host // GO:0006412 translation // GO:0006413 translational initiation // GO:0006413 translational initiation // GO:0010467 gene expression // GO:0030968 endoplasmic reticulum unfolded protein response // GO:0032057 negative regulation of translational initiation in response to stress // GO:0034198 cellular response to amino acid starv…	GO:0005634 nucleus // GO:0005829 cytosol // GO:0005840 ribosome // GO:0005844 polysome // GO:0005850 eukaryotic translation initiation factor 2 complex // GO:0005851 eukaryotic translation initiation factor 2B complex // GO:0010494 cytoplasmic stress granule // GO:0016020 membrane // GO:0033290 eukaryotic 48S preinitiation complex // GO:0043614 multi-eIF complex // GO:0070062 extracellular exosom…	GO:0003743 translation initiation factor activity // GO:0005515 protein binding // GO:0043022 ribosome binding // GO:0044822 poly(A) RNA binding // GO:0003676 nucleic acid binding // GO:0003723 RNA binding // GO:0003743 translation initiation factor activity // GO:0003743 translation initiation factor activity	GenMAPP Translation_Factors	eukaryotic translation initiation factor 2, subunit 1 alpha, 35kDa	chr14	+	67359997	67386516	-0.686501	0.000903597	0.0745382	-0.096477	0.689377	0.900873
TC1400007695.hg.1	EIF2B2	GO:0001541 ovarian follicle development // GO:0006412 translation // GO:0006413 translational initiation // GO:0006413 translational initiation // GO:0006446 regulation of translational initiation // GO:0006446 regulation of translational initiation // GO:0007417 central nervous system development // GO:0009408 response to heat // GO:0009408 response to heat // GO:0009749 response to glucose // G…	GO:0005737 cytoplasm // GO:0005829 cytosol // GO:0005851 eukaryotic translation initiation factor 2B complex	GO:0003743 translation initiation factor activity // GO:0005085 guanyl-nucleotide exchange factor activity // GO:0005085 guanyl-nucleotide exchange factor activity // GO:0005515 protein binding // GO:0005524 ATP binding // GO:0005525 GTP binding // GO:0046523 S-methyl-5-thioribose-1-phosphate isomerase activity // GO:0003743 translation initiation factor activity // GO:0046523 S-methyl-5-thioribo…	GenMAPP Translation_Factors	eukaryotic translation initiation factor 2B, subunit 2 beta, 39kDa	chr14	+	75002909	75012366	-0.624323	3.41478e-06	0.00356725	-0.00481102	0.974303	0.992012
TC1400008056.hg.1	IFI27	GO:0000122 negative regulation of transcription from RNA polymerase II promoter // GO:0006919 activation of cysteine-type endopeptidase activity involved in apoptotic process // GO:0019221 cytokine-mediated signaling pathway // GO:0046825 regulation of protein export from nucleus // GO:0060337 type I interferon signaling pathway // GO:0097190 apoptotic signaling pathway // GO:0006915 apoptotic pr…	GO:0005637 nuclear inner membrane // GO:0005739 mitochondrion // GO:0005741 mitochondrial outer membrane // GO:0016021 integral component of membrane // GO:0005739 mitochondrion // GO:0016020 membrane	GO:0001102 RNA polymerase II activating transcription factor binding // GO:0005521 lamin binding // GO:0003674 molecular_function	---	interferon, alpha-inducible protein 27	chr14	+	94104836	94116699	-0.526728	0.0213673	0.260896	-0.295446	0.283042	0.706902
TC1400008684.hg.1	PRMT5	GO:0000387 spliceosomal snRNP assembly // GO:0000387 spliceosomal snRNP assembly // GO:0006325 chromatin organization // GO:0006351 transcription, DNA-templated // GO:0006355 regulation of transcription, DNA-templated // GO:0007088 regulation of mitotic nuclear division // GO:0008283 cell proliferation // GO:0010467 gene expression // GO:0018216 peptidyl-arginine methylation // GO:0019918 peptidy…	GO:0005634 nucleus // GO:0005634 nucleus // GO:0005654 nucleoplasm // GO:0005737 cytoplasm // GO:0005794 Golgi apparatus // GO:0005829 cytosol // GO:0005829 cytosol // GO:0034709 methylosome // GO:0035097 histone methyltransferase complex // GO:0005634 nucleus // GO:0005737 cytoplasm // GO:0005794 Golgi apparatus // GO:0043234 protein complex // GO:0005829 cytosol	GO:0001046 core promoter sequence-specific DNA binding // GO:0003714 transcription corepressor activity // GO:0005515 protein binding // GO:0008168 methyltransferase activity // GO:0008469 histone-arginine N-methyltransferase activity // GO:0008469 histone-arginine N-methyltransferase activity // GO:0016274 protein-arginine N-methyltransferase activity // GO:0032403 protein complex binding // GO:…	---	protein arginine methyltransferase 5	chr14	-	22920511	22929585	-0.574736	0.000258219	0.0376357	-0.06071	0.738113	0.917233
TC1400008705.hg.1	SLC7A8	GO:0003333 amino acid transmembrane transport // GO:0006520 cellular amino acid metabolic process // GO:0006810 transport // GO:0006811 ion transport // GO:0006865 amino acid transport // GO:0006865 amino acid transport // GO:0007596 blood coagulation // GO:0009636 response to toxic substance // GO:0015695 organic cation transport // GO:0015804 neutral amino acid transport // GO:0015804 neutral a…	GO:0005737 cytoplasm // GO:0005886 plasma membrane // GO:0005886 plasma membrane // GO:0005887 integral component of plasma membrane // GO:0016323 basolateral plasma membrane // GO:0070062 extracellular exosome // GO:0005886 plasma membrane // GO:0016020 membrane // GO:0016021 integral component of membrane	GO:0005515 protein binding // GO:0015101 organic cation transmembrane transporter activity // GO:0015171 amino acid transmembrane transporter activity // GO:0015171 amino acid transmembrane transporter activity // GO:0015171 amino acid transmembrane transporter activity // GO:0015175 neutral amino acid transmembrane transporter activity // GO:0015179 L-amino acid transmembrane transporter activit…	---	solute carrier family 7 (amino acid transporter light chain, L system), member 8	chr14	-	23125295	23183674	-0.782238	0.000382121	0.0476691	-0.115406	0.651071	0.886742
TC1400009147.hg.1	PYGL	GO:0005975 carbohydrate metabolic process // GO:0005977 glycogen metabolic process // GO:0005980 glycogen catabolic process // GO:0005980 glycogen catabolic process // GO:0006006 glucose metabolic process // GO:0006015 5-phosphoribose 1-diphosphate biosynthetic process // GO:0042593 glucose homeostasis // GO:0044281 small molecule metabolic process // GO:0070266 necroptotic process // GO:0005975 …	GO:0005737 cytoplasm // GO:0005829 cytosol // GO:0005886 plasma membrane // GO:0070062 extracellular exosome // GO:0005737 cytoplasm	GO:0002060 purine nucleobase binding // GO:0005515 protein binding // GO:0005524 ATP binding // GO:0005536 glucose binding // GO:0008144 drug binding // GO:0008184 glycogen phosphorylase activity // GO:0008184 glycogen phosphorylase activity // GO:0008184 glycogen phosphorylase activity // GO:0016208 AMP binding // GO:0019842 vitamin binding // GO:0030170 pyridoxal phosphate binding // GO:0032052…	GenMAPP Glycogen_Metabolism	phosphorylase, glycogen, liver	chr14	-	50857891	50944736	-0.506401	0.000419232	0.0499381	0.0665671	0.689184	0.900873
TC1400009248.hg.1	DLGAP5	GO:0006470 protein dephosphorylation // GO:0006470 protein dephosphorylation // GO:0007079 mitotic chromosome movement towards spindle pole // GO:0008283 cell proliferation // GO:0023052 signaling // GO:0045842 positive regulation of mitotic metaphase/anaphase transition // GO:0007049 cell cycle	GO:0005634 nucleus // GO:0005634 nucleus // GO:0005737 cytoplasm // GO:0005815 microtubule organizing center // GO:0031616 spindle pole centrosome // GO:0031616 spindle pole centrosome // GO:0005634 nucleus // GO:0005737 cytoplasm // GO:0005819 spindle // GO:0005856 cytoskeleton	GO:0004721 phosphoprotein phosphatase activity // GO:0004721 phosphoprotein phosphatase activity // GO:0005515 protein binding	---	discs, large (Drosophila) homolog-associated protein 5	chr14	-	55148112	55191678	-0.846514	0.000269351	0.038024	0.135336	0.614227	0.867556
TC1400009421.hg.1	GPX2	GO:0000302 response to reactive oxygen species // GO:0006367 transcription initiation from RNA polymerase II promoter // GO:0010467 gene expression // GO:0055114 oxidation-reduction process // GO:0006979 response to oxidative stress	GO:0005737 cytoplasm // GO:0005829 cytosol // GO:0070062 extracellular exosome // GO:0005737 cytoplasm	GO:0004602 glutathione peroxidase activity // GO:0009055 electron carrier activity // GO:0004601 peroxidase activity // GO:0004602 glutathione peroxidase activity // GO:0016491 oxidoreductase activity	HumanCyc PWY-4081	glutathione peroxidase 2	chr14	-	64939152	64942905	-0.588267	0.00426467	0.146549	0.33117	0.176628	0.652713
TC1400010596.hg.1	PSMA6	GO:0000082 G1/S transition of mitotic cell cycle // GO:0000165 MAPK cascade // GO:0000186 activation of MAPKK activity // GO:0000209 protein polyubiquitination // GO:0000278 mitotic cell cycle // GO:0002223 stimulatory C-type lectin receptor signaling pathway // GO:0002474 antigen processing and presentation of peptide antigen via MHC class I // GO:0002479 antigen processing and presentation of e…	GO:0000502 proteasome complex // GO:0000932 cytoplasmic mRNA processing body // GO:0005634 nucleus // GO:0005654 nucleoplasm // GO:0005737 cytoplasm // GO:0005829 cytosol // GO:0005839 proteasome core complex // GO:0005839 proteasome core complex // GO:0005839 proteasome core complex // GO:0005844 polysome // GO:0016363 nuclear matrix // GO:0019773 proteasome core complex, alpha-subunit complex /…	GO:0003723 RNA binding // GO:0003723 RNA binding // GO:0004175 endopeptidase activity // GO:0004175 endopeptidase activity // GO:0004298 threonine-type endopeptidase activity // GO:0005515 protein binding // GO:0035639 purine ribonucleoside triphosphate binding // GO:0051059 NF-kappaB binding // GO:0004175 endopeptidase activity // GO:0004175 endopeptidase activity // GO:0008233 peptidase activit…	GenMAPP Proteasome_Degradation // GenMAPP Proteasome_Degradation	proteasome subunit alpha 6	chr14	+	35278558	35317493	-0.580251	0.00506688	0.156601	-0.193898	0.429736	0.775583
TC1400010619.hg.1	HIF1A	GO:0001525 angiogenesis // GO:0001666 response to hypoxia // GO:0001666 response to hypoxia // GO:0001755 neural crest cell migration // GO:0001837 epithelial to mesenchymal transition // GO:0001892 embryonic placenta development // GO:0001922 B-1 B cell homeostasis // GO:0001938 positive regulation of endothelial cell proliferation // GO:0001947 heart looping // GO:0002052 positive regulation of…	GO:0005634 nucleus // GO:0005654 nucleoplasm // GO:0005667 transcription factor complex // GO:0005737 cytoplasm // GO:0005829 cytosol // GO:0005829 cytosol // GO:0016607 nuclear speck // GO:0031514 motile cilium // GO:0090575 RNA polymerase II transcription factor complex // GO:0005634 nucleus // GO:0005737 cytoplasm // GO:0016607 nuclear speck	GO:0000989 transcription factor activity, transcription factor binding // GO:0001076 transcription factor activity, RNA polymerase II transcription factor binding // GO:0001077 transcriptional activator activity, RNA polymerase II core promoter proximal region sequence-specific binding // GO:0001228 transcriptional activator activity, RNA polymerase II transcription regulatory region sequence-spe…	---	hypoxia inducible factor 1, alpha subunit (basic helix-loop-helix transcription factor)	chr14	+	61695401	61748259	-0.566798	0.000344287	0.0445402	0.355652	0.0560241	0.624148
TC1400010629.hg.1	FLVCR2	GO:0015886 heme transport // GO:0055085 transmembrane transport // GO:0006810 transport	GO:0005886 plasma membrane // GO:0016021 integral component of membrane // GO:0016020 membrane	GO:0015232 heme transporter activity // GO:0020037 heme binding	---	feline leukemia virus subgroup C cellular receptor family, member 2	chr14	+	75578597	75648169	-0.583101	5.29486e-05	0.0172852	-0.0344015	0.834066	0.949567
TC1500006870.hg.1	C15orf41	---	---	---	---	chromosome 15 open reading frame 41	chr15	+	36579603	36810260	-0.520593	0.00270051	0.119736	-0.0784995	0.700864	0.904903
TC1500007062.hg.1	CKMT1B	GO:0006595 polyamine metabolic process // GO:0006600 creatine metabolic process // GO:0016310 phosphorylation // GO:0034641 cellular nitrogen compound metabolic process // GO:0044281 small molecule metabolic process	GO:0005739 mitochondrion // GO:0005743 mitochondrial inner membrane // GO:0070062 extracellular exosome // GO:0005739 mitochondrion // GO:0005743 mitochondrial inner membrane // GO:0016020 membrane	GO:0004111 creatine kinase activity // GO:0005524 ATP binding // GO:0000166 nucleotide binding // GO:0003824 catalytic activity // GO:0004111 creatine kinase activity // GO:0016301 kinase activity // GO:0016740 transferase activity // GO:0016772 transferase activity, transferring phosphorus-containing groups	---	creatine kinase, mitochondrial 1B	chr15	+	43593054	43604901	-0.620595	0.0362401	0.30396	-0.027304	0.938864	0.983903
TC1500007695.hg.1	PAQR5	GO:0007275 multicellular organismal development // GO:0048477 oogenesis // GO:0030154 cell differentiation	GO:0016021 integral component of membrane // GO:0016020 membrane	GO:0004872 receptor activity // GO:0005496 steroid binding // GO:0005515 protein binding // GO:0004872 receptor activity // GO:0008289 lipid binding	---	progestin and adipoQ receptor family member V	chr15	+	69298947	69407780	-0.710671	0.000695061	0.0678594	-0.0935475	0.701397	0.90492
TC1500007699.hg.1	KIF23	GO:0000022 mitotic spindle elongation // GO:0000278 mitotic cell cycle // GO:0000281 mitotic cytokinesis // GO:0000910 cytokinesis // GO:0007018 microtubule-based movement // GO:0007018 microtubule-based movement // GO:0007596 blood coagulation // GO:0008152 metabolic process // GO:0019886 antigen processing and presentation of exogenous peptide antigen via MHC class II // GO:0032467 positive reg…	GO:0005634 nucleus // GO:0005654 nucleoplasm // GO:0005654 nucleoplasm // GO:0005813 centrosome // GO:0005819 spindle // GO:0005829 cytosol // GO:0005871 kinesin complex // GO:0005874 microtubule // GO:0005925 focal adhesion // GO:0030496 midbody // GO:0045171 intercellular bridge // GO:0072686 mitotic spindle // GO:0097149 centralspindlin complex // GO:0005634 nucleus // GO:0005737 cytoplasm // …	GO:0003777 microtubule motor activity // GO:0005515 protein binding // GO:0005524 ATP binding // GO:0008017 microtubule binding // GO:0016887 ATPase activity // GO:0000166 nucleotide binding // GO:0003777 microtubule motor activity // GO:0008017 microtubule binding // GO:0016887 ATPase activity	---	kinesin family member 23	chr15	+	69414246	69448427	-0.629507	0.00279706	0.121935	0.343449	0.169432	0.6499
TC1500007980.hg.1	CHRNA5	GO:0006810 transport // GO:0007165 signal transduction // GO:0007165 signal transduction // GO:0007268 synaptic transmission // GO:0007271 synaptic transmission, cholinergic // GO:0007274 neuromuscular synaptic transmission // GO:0034220 ion transmembrane transport // GO:0035095 behavioral response to nicotine // GO:0042391 regulation of membrane potential // GO:0050877 neurological system proces…	GO:0005886 plasma membrane // GO:0005892 acetylcholine-gated channel complex // GO:0005892 acetylcholine-gated channel complex // GO:0030054 cell junction // GO:0030425 dendrite // GO:0043005 neuron projection // GO:0043025 neuronal cell body // GO:0045202 synapse // GO:0045211 postsynaptic membrane // GO:0005886 plasma membrane // GO:0005892 acetylcholine-gated channel complex // GO:0005892 acet…	GO:0004889 acetylcholine-activated cation-selective channel activity // GO:0004889 acetylcholine-activated cation-selective channel activity // GO:0005515 protein binding // GO:0015276 ligand-gated ion channel activity // GO:0015464 acetylcholine receptor activity // GO:0042166 acetylcholine binding // GO:0046982 protein heterodimerization activity // GO:0004889 acetylcholine-activated cation-sel…	---	cholinergic receptor, nicotinic alpha 5	chr15	+	78565520	78601387	-0.779057	0.000146494	0.0340079	-0.0305924	0.896691	0.970543
TC1500008984.hg.1	NOP10	GO:0001522 pseudouridine synthesis // GO:0006364 rRNA processing // GO:0007004 telomere maintenance via telomerase // GO:0001522 pseudouridine synthesis // GO:0042254 ribosome biogenesis	GO:0005634 nucleus // GO:0005697 telomerase holoenzyme complex // GO:0005732 small nucleolar ribonucleoprotein complex // GO:0031429 box H/ACA snoRNP complex // GO:0072589 box H/ACA scaRNP complex // GO:0090661 box H/ACA telomerase RNP complex // GO:0005634 nucleus // GO:0005730 nucleolus // GO:0015030 Cajal body // GO:0030529 ribonucleoprotein complex // GO:0072588 box H/ACA RNP complex	GO:0005515 protein binding // GO:0030515 snoRNA binding // GO:0070034 telomeric RNA binding // GO:0070034 telomeric RNA binding	---	NOP10 ribonucleoprotein	chr15	-	34341713	34343177	-0.509932	0.000447376	0.0516411	0.108608	0.519705	0.818315
TC1500009177.hg.1	PLA2G4E	GO:0006644 phospholipid metabolic process // GO:0009395 phospholipid catabolic process // GO:0036149 phosphatidylinositol acyl-chain remodeling // GO:0036150 phosphatidylserine acyl-chain remodeling // GO:0036151 phosphatidylcholine acyl-chain remodeling // GO:0036152 phosphatidylethanolamine acyl-chain remodeling // GO:0044281 small molecule metabolic process // GO:0046474 glycerophospholipid bi…	GO:0005765 lysosomal membrane // GO:0005829 cytosol // GO:0005737 cytoplasm // GO:0005764 lysosome // GO:0005829 cytosol // GO:0016020 membrane	GO:0004623 phospholipase A2 activity // GO:0046872 metal ion binding // GO:0004620 phospholipase activity // GO:0016787 hydrolase activity	---	phospholipase A2, group IVE	chr15	-	41981582	42051190	-0.541596	0.00569753	0.162821	-0.160303	0.490371	0.804925
TC1500009952.hg.1	PKM	GO:0005975 carbohydrate metabolic process // GO:0006006 glucose metabolic process // GO:0012501 programmed cell death // GO:0044281 small molecule metabolic process // GO:0061621 canonical glycolysis // GO:0006096 glycolytic process // GO:0008152 metabolic process // GO:0016310 phosphorylation	GO:0005634 nucleus // GO:0005737 cytoplasm // GO:0005739 mitochondrion // GO:0005829 cytosol // GO:0005829 cytosol // GO:0005886 plasma membrane // GO:0031012 extracellular matrix // GO:0031982 vesicle // GO:0070062 extracellular exosome // GO:1903561 extracellular vesicle // GO:0005634 nucleus // GO:0005737 cytoplasm	GO:0000287 magnesium ion binding // GO:0004743 pyruvate kinase activity // GO:0004743 pyruvate kinase activity // GO:0005515 protein binding // GO:0005524 ATP binding // GO:0016301 kinase activity // GO:0023026 MHC class II protein complex binding // GO:0030955 potassium ion binding // GO:0044822 poly(A) RNA binding // GO:0000166 nucleotide binding // GO:0003824 catalytic activity // GO:0004743 p…	GenMAPP Glycolysis_and_Gluconeogenesis	pyruvate kinase, muscle	chr15	-	72199029	72231822	-0.611885	4.71908e-05	0.0166403	-0.0094814	0.955777	0.988106
TC1500010261.hg.1	BNC1	GO:0006351 transcription, DNA-templated // GO:0006356 regulation of transcription from RNA polymerase I promoter // GO:0006357 regulation of transcription from RNA polymerase II promoter // GO:0008284 positive regulation of cell proliferation // GO:0008544 epidermis development // GO:0042060 wound healing // GO:0050679 positive regulation of epithelial cell proliferation // GO:0051276 chromosome …	GO:0005634 nucleus // GO:0005737 cytoplasm // GO:0005634 nucleus	GO:0003677 DNA binding // GO:0003700 transcription factor activity, sequence-specific DNA binding // GO:0046872 metal ion binding	---	basonuclin 1	chr15	-	83255903	83284716	-0.808661	1.96383e-05	0.00976913	-0.249945	0.245042	0.692009
TC1500010390.hg.1	RHCG	GO:0006873 cellular ion homeostasis // GO:0006885 regulation of pH // GO:0015696 ammonium transport // GO:0015696 ammonium transport // GO:0015837 amine transport // GO:0030855 epithelial cell differentiation // GO:0042592 homeostatic process // GO:0055085 transmembrane transport // GO:0070634 transepithelial ammonium transport // GO:0072488 ammonium transmembrane transport // GO:0006810 transpor…	GO:0005886 plasma membrane // GO:0005886 plasma membrane // GO:0005887 integral component of plasma membrane // GO:0016323 basolateral plasma membrane // GO:0016324 apical plasma membrane // GO:0031410 cytoplasmic vesicle // GO:0070062 extracellular exosome // GO:0005886 plasma membrane // GO:0016020 membrane // GO:0016021 integral component of membrane // GO:0016324 apical plasma membrane	GO:0008519 ammonium transmembrane transporter activity // GO:0008519 ammonium transmembrane transporter activity // GO:0030506 ankyrin binding // GO:0008519 ammonium transmembrane transporter activity	---	Rh family, C glycoprotein	chr15	-	89471398	89496613	-1.06806	1.08628e-05	0.00801089	0.190453	0.485565	0.802659
TC1500010463.hg.1	PRC1	GO:0000022 mitotic spindle elongation // GO:0000910 cytokinesis // GO:0007264 small GTPase mediated signal transduction // GO:0008284 positive regulation of cell proliferation // GO:0000226 microtubule cytoskeleton organization // GO:0000910 cytokinesis // GO:0000910 cytokinesis // GO:0007049 cell cycle // GO:0051301 cell division	GO:0000922 spindle pole // GO:0005634 nucleus // GO:0005654 nucleoplasm // GO:0005737 cytoplasm // GO:0005819 spindle // GO:0005829 cytosol // GO:0005876 spindle microtubule // GO:0005886 plasma membrane // GO:0015630 microtubule cytoskeleton // GO:0030496 midbody // GO:0070938 contractile ring // GO:0005634 nucleus // GO:0005634 nucleus // GO:0005737 cytoplasm // GO:0005856 cytoskeleton // GO:00…	GO:0005515 protein binding // GO:0008017 microtubule binding // GO:0019894 kinesin binding // GO:0019901 protein kinase binding // GO:0042802 identical protein binding	---	protein regulator of cytokinesis 1	chr15	-	90966038	90995629	-0.696814	0.0117248	0.213568	0.0158259	0.961662	0.989781
TC1500010743.hg.1	MAPK6	GO:0000165 MAPK cascade // GO:0000165 MAPK cascade // GO:0006468 protein phosphorylation // GO:0007049 cell cycle // GO:0007165 signal transduction // GO:0006468 protein phosphorylation // GO:0006468 protein phosphorylation // GO:0016310 phosphorylation	GO:0005634 nucleus // GO:0005654 nucleoplasm // GO:0005737 cytoplasm // GO:0005737 cytoplasm // GO:0005829 cytosol // GO:0005634 nucleus // GO:0005737 cytoplasm	GO:0004674 protein serine/threonine kinase activity // GO:0004707 MAP kinase activity // GO:0005515 protein binding // GO:0005524 ATP binding // GO:0019901 protein kinase binding // GO:0046982 protein heterodimerization activity // GO:0000166 nucleotide binding // GO:0004672 protein kinase activity // GO:0004674 protein serine/threonine kinase activity // GO:0004707 MAP kinase activity // GO:0016…	GenMAPP Integrin-mediated_cell_adhesion_KEGG // GenMAPP S1P_Signaling	mitogen-activated protein kinase 6	chr15	+	52019201	52067372	-0.62202	0.000492798	0.0541896	-0.154154	0.457747	0.787395
TC1500010776.hg.1	IDH3A	GO:0005975 carbohydrate metabolic process // GO:0006099 tricarboxylic acid cycle // GO:0044237 cellular metabolic process // GO:0044281 small molecule metabolic process // GO:0006099 tricarboxylic acid cycle // GO:0055114 oxidation-reduction process	GO:0005634 nucleus // GO:0005739 mitochondrion // GO:0005759 mitochondrial matrix // GO:0043209 myelin sheath // GO:0005739 mitochondrion	GO:0000287 magnesium ion binding // GO:0004449 isocitrate dehydrogenase (NAD+) activity // GO:0051287 NAD binding // GO:0016491 oxidoreductase activity // GO:0016616 oxidoreductase activity, acting on the CH-OH group of donors, NAD or NADP as acceptor // GO:0046872 metal ion binding	GenMAPP Krebs-TCA_Cycle	isocitrate dehydrogenase 3 (NAD+) alpha	chr15	+	78149321	78171949	-0.570936	1.36181e-05	0.0086219	-0.150491	0.310176	0.717619
TC1600007107.hg.1	TMC5	GO:0006811 ion transport // GO:0006810 transport	GO:0016021 integral component of membrane // GO:0070062 extracellular exosome // GO:0016020 membrane	---	---	transmembrane channel like 5	chr16	+	19410496	19499113	-0.522392	0.042823	0.321251	-0.299141	0.336857	0.729999
TC1600007235.hg.1	PLK1	GO:0000070 mitotic sister chromatid segregation // GO:0000086 G2/M transition of mitotic cell cycle // GO:0000086 G2/M transition of mitotic cell cycle // GO:0000122 negative regulation of transcription from RNA polymerase II promoter // GO:0000278 mitotic cell cycle // GO:0000281 mitotic cytokinesis // GO:0000910 cytokinesis // GO:0000910 cytokinesis // GO:0001578 microtubule bundle formation //…	GO:0000776 kinetochore // GO:0000785 chromatin // GO:0000795 synaptonemal complex // GO:0000922 spindle pole // GO:0000942 condensed nuclear chromosome outer kinetochore // GO:0005634 nucleus // GO:0005654 nucleoplasm // GO:0005730 nucleolus // GO:0005737 cytoplasm // GO:0005813 centrosome // GO:0005819 spindle // GO:0005829 cytosol // GO:0005876 spindle microtubule // GO:0015630 microtubule cyto…	GO:0004672 protein kinase activity // GO:0004674 protein serine/threonine kinase activity // GO:0004674 protein serine/threonine kinase activity // GO:0004674 protein serine/threonine kinase activity // GO:0005515 protein binding // GO:0005524 ATP binding // GO:0008017 microtubule binding // GO:0010997 anaphase-promoting complex binding // GO:0016301 kinase activity // GO:0019901 protein kinase b…	GenMAPP Cell_cycle_KEGG	polo-like kinase 1	chr16	+	23677656	23690367	-0.506259	0.0288118	0.281423	0.331782	0.235103	0.686482
TC1600007957.hg.1	MT2A	GO:0006878 cellular copper ion homeostasis // GO:0019221 cytokine-mediated signaling pathway // GO:0035690 cellular response to drug // GO:0036016 cellular response to interleukin-3 // GO:0036018 cellular response to erythropoietin // GO:0045926 negative regulation of growth // GO:0060333 interferon-gamma-mediated signaling pathway // GO:0071294 cellular response to zinc ion	GO:0005634 nucleus // GO:0005737 cytoplasm // GO:0005829 cytosol // GO:0048471 perinuclear region of cytoplasm	GO:0005515 protein binding // GO:0008144 drug binding // GO:0008270 zinc ion binding // GO:0008270 zinc ion binding // GO:0046872 metal ion binding	---	metallothionein 2A	chr16	+	56608199	56609497	-0.678227	9.90607e-05	0.0275957	0.0671991	0.736205	0.916832
TC1600007959.hg.1	MT1E	GO:0045926 negative regulation of growth // GO:0071276 cellular response to cadmium ion // GO:0071294 cellular response to zinc ion	GO:0005634 nucleus // GO:0005737 cytoplasm // GO:0048471 perinuclear region of cytoplasm	GO:0008270 zinc ion binding // GO:0046872 metal ion binding	---	metallothionein 1E	chr16	+	56625475	56627113	-0.551909	0.00339712	0.135192	-0.0942464	0.671604	0.894497
TC1600007962.hg.1	MT1A	GO:0045926 negative regulation of growth // GO:0071276 cellular response to cadmium ion // GO:0071294 cellular response to zinc ion	GO:0005634 nucleus // GO:0005737 cytoplasm // GO:0048471 perinuclear region of cytoplasm	GO:0005515 protein binding // GO:0008270 zinc ion binding // GO:0046872 metal ion binding	---	metallothionein 1A	chr16	+	56638666	56750276	-0.521233	0.00130283	0.090122	0.0575793	0.761478	0.926536
TC1600007964.hg.1	MT1B	GO:0045926 negative regulation of growth // GO:0071294 cellular response to zinc ion	GO:0005634 nucleus // GO:0005737 cytoplasm // GO:0048471 perinuclear region of cytoplasm	GO:0008270 zinc ion binding // GO:0046872 metal ion binding	---	metallothionein 1B	chr16	+	56648248	56653204	-0.5448	0.00157074	0.0975435	0.0803463	0.690859	0.901118
TC1600008149.hg.1	E2F4	GO:0000083 regulation of transcription involved in G1/S transition of mitotic cell cycle // GO:0000278 mitotic cell cycle // GO:0002064 epithelial cell development // GO:0006351 transcription, DNA-templated // GO:0006367 transcription initiation from RNA polymerase II promoter // GO:0006884 cell volume homeostasis // GO:0007179 transforming growth factor beta receptor signaling pathway // GO:0008…	GO:0000790 nuclear chromatin // GO:0005654 nucleoplasm // GO:0005654 nucleoplasm // GO:0005667 transcription factor complex // GO:0005634 nucleus	GO:0000978 RNA polymerase II core promoter proximal region sequence-specific DNA binding // GO:0001077 transcriptional activator activity, RNA polymerase II core promoter proximal region sequence-specific binding // GO:0003677 DNA binding // GO:0003700 transcription factor activity, sequence-specific DNA binding // GO:0005515 protein binding // GO:0008134 transcription factor binding // GO:001990…	GenMAPP Cell_cycle_KEGG // GenMAPP G1_to_S_cell_cycle_Reactome	E2F transcription factor 4, p107/p130-binding	chr16	+	67192165	67198918	-0.50412	0.0238519	0.268272	-0.331582	0.217625	0.674607
TC1600008220.hg.1	UTP4	GO:0006351 transcription, DNA-templated // GO:0006355 regulation of transcription, DNA-templated // GO:0030490 maturation of SSU-rRNA // GO:0006355 regulation of transcription, DNA-templated // GO:0006364 rRNA processing	GO:0005730 nucleolus // GO:0034455 t-UTP complex // GO:0005634 nucleus // GO:0005730 nucleolus	GO:0005515 protein binding // GO:0044822 poly(A) RNA binding	---	UTP4 small subunit (SSU) processome component	chr16	+	69131291	69231130	-0.856084	1.63199e-05	0.00874287	-0.096245	0.667344	0.892902
TC1600008226.hg.1	NIP7	GO:0042255 ribosome assembly // GO:0042254 ribosome biogenesis	GO:0005634 nucleus // GO:0005730 nucleolus // GO:0005737 cytoplasm // GO:0005634 nucleus // GO:0005730 nucleolus	GO:0005515 protein binding // GO:0044822 poly(A) RNA binding // GO:0003723 RNA binding	---	NIP7, nucleolar pre-rRNA processing protein	chr16	+	69339430	69343111	-0.544522	6.20866e-06	0.00584244	-0.00156163	0.990742	0.996369
TC1600008567.hg.1	CENPN	GO:0000278 mitotic cell cycle // GO:0006334 nucleosome assembly // GO:0007059 chromosome segregation // GO:0007067 mitotic nuclear division // GO:0007264 small GTPase mediated signal transduction // GO:0034080 CENP-A containing nucleosome assembly // GO:0034508 centromere complex assembly	GO:0000777 condensed chromosome kinetochore // GO:0005654 nucleoplasm // GO:0005829 cytosol // GO:0000775 chromosome, centromeric region // GO:0000776 kinetochore // GO:0005634 nucleus // GO:0005694 chromosome	---	---	centromere protein N	chr16	+	81006498	81033114	-0.672692	0.00181855	0.101995	-0.0855691	0.735352	0.916411
TC1600010181.hg.1	NETO2	GO:2000312 regulation of kainate selective glutamate receptor activity	GO:0014069 postsynaptic density // GO:0032983 kainate selective glutamate receptor complex // GO:0016020 membrane // GO:0016021 integral component of membrane // GO:0045202 synapse	GO:0035255 ionotropic glutamate receptor binding	---	neuropilin (NRP) and tolloid (TLL)-like 2	chr16	-	47077703	47144025	-0.614053	0.0157614	0.236712	0.945613	0.00275787	0.618744
TC1600010500.hg.1	GOT2	GO:0005975 carbohydrate metabolic process // GO:0006006 glucose metabolic process // GO:0006094 gluconeogenesis // GO:0006103 2-oxoglutarate metabolic process // GO:0006107 oxaloacetate metabolic process // GO:0006531 aspartate metabolic process // GO:0006532 aspartate biosynthetic process // GO:0006533 aspartate catabolic process // GO:0006536 glutamate metabolic process // GO:0008652 cellular a…	GO:0005739 mitochondrion // GO:0005739 mitochondrion // GO:0005743 mitochondrial inner membrane // GO:0005759 mitochondrial matrix // GO:0005886 plasma membrane // GO:0009986 cell surface // GO:0043204 perikaryon // GO:0043209 myelin sheath // GO:0043234 protein complex // GO:0070062 extracellular exosome // GO:0005739 mitochondrion // GO:0005759 mitochondrial matrix // GO:0005886 plasma membrane…	GO:0004069 L-aspartate:2-oxoglutarate aminotransferase activity // GO:0004069 L-aspartate:2-oxoglutarate aminotransferase activity // GO:0004069 L-aspartate:2-oxoglutarate aminotransferase activity // GO:0005543 phospholipid binding // GO:0016212 kynurenine-oxoglutarate transaminase activity // GO:0016597 amino acid binding // GO:0019899 enzyme binding // GO:0030170 pyridoxal phosphate binding //…	GenMAPP Glycolysis_and_Gluconeogenesis	glutamic-oxaloacetic transaminase 2, mitochondrial	chr16	-	58707131	58734357	-0.551221	0.00225552	0.111709	-0.176151	0.40757	0.765769
TC1600011186.hg.1	SLC7A5	GO:0003333 amino acid transmembrane transport // GO:0006520 cellular amino acid metabolic process // GO:0006810 transport // GO:0006811 ion transport // GO:0006865 amino acid transport // GO:0007399 nervous system development // GO:0007596 blood coagulation // GO:0015804 neutral amino acid transport // GO:0015820 leucine transport // GO:0015823 phenylalanine transport // GO:0015827 tryptophan tra…	GO:0005737 cytoplasm // GO:0005829 cytosol // GO:0005886 plasma membrane // GO:0005886 plasma membrane // GO:0005887 integral component of plasma membrane // GO:0016020 membrane // GO:0016324 apical plasma membrane // GO:0043231 intracellular membrane-bounded organelle // GO:0070062 extracellular exosome // GO:0005737 cytoplasm // GO:0005886 plasma membrane // GO:0005886 plasma membrane // GO:000…	GO:0015171 amino acid transmembrane transporter activity // GO:0015175 neutral amino acid transmembrane transporter activity // GO:0015190 L-leucine transmembrane transporter activity // GO:0015192 L-phenylalanine transmembrane transporter activity // GO:0015196 L-tryptophan transmembrane transporter activity // GO:0015297 antiporter activity // GO:0042605 peptide antigen binding // GO:0015171 am…	---	solute carrier family 7 (amino acid transporter light chain, L system), member 5	chr16	-	87830023	87869494	-0.593854	0.0338553	0.296205	-0.0416345	0.901404	0.972131
TC1600011418.hg.1	CDH3	GO:0001895 retina homeostasis // GO:0007155 cell adhesion // GO:0007156 homophilic cell adhesion via plasma membrane adhesion molecules // GO:0007601 visual perception // GO:0010628 positive regulation of gene expression // GO:0010838 positive regulation of keratinocyte proliferation // GO:0016337 single organismal cell-cell adhesion // GO:0022405 hair cycle process // GO:0031424 keratinization /…	GO:0005737 cytoplasm // GO:0005886 plasma membrane // GO:0005886 plasma membrane // GO:0005913 cell-cell adherens junction // GO:0016021 integral component of membrane // GO:0005886 plasma membrane // GO:0016020 membrane	GO:0005509 calcium ion binding // GO:0003674 molecular_function // GO:0046872 metal ion binding	---	cadherin 3, type 1, P-cadherin (placental)	chr16	+	68636189	68700295	-0.716509	1.18862e-05	0.00801089	0.178939	0.332222	0.72799
TC1700007519.hg.1	PSMD11	GO:0000082 G1/S transition of mitotic cell cycle // GO:0000165 MAPK cascade // GO:0000186 activation of MAPKK activity // GO:0000209 protein polyubiquitination // GO:0000278 mitotic cell cycle // GO:0002223 stimulatory C-type lectin receptor signaling pathway // GO:0002474 antigen processing and presentation of peptide antigen via MHC class I // GO:0002479 antigen processing and presentation of e…	GO:0000502 proteasome complex // GO:0005634 nucleus // GO:0005654 nucleoplasm // GO:0005829 cytosol // GO:0005838 proteasome regulatory particle // GO:0016020 membrane // GO:0022624 proteasome accessory complex // GO:0070062 extracellular exosome // GO:0000502 proteasome complex // GO:0000502 proteasome complex // GO:0005634 nucleus // GO:0005737 cytoplasm // GO:0005829 cytosol	GO:0005515 protein binding	GenMAPP Proteasome_Degradation	proteasome 26S subunit, non-ATPase 11	chr17	+	32444261	32483319	-0.601504	0.00376518	0.138809	-0.208837	0.395459	0.759036
TC1700007636.hg.1	PIGW	GO:0006501 C-terminal protein lipidation // GO:0006505 GPI anchor metabolic process // GO:0016254 preassembly of GPI anchor in ER membrane // GO:0043687 post-translational protein modification // GO:0044267 cellular protein metabolic process // GO:0072659 protein localization to plasma membrane // GO:0006506 GPI anchor biosynthetic process	GO:0005789 endoplasmic reticulum membrane // GO:0016021 integral component of membrane // GO:0005783 endoplasmic reticulum // GO:0005789 endoplasmic reticulum membrane // GO:0016020 membrane	GO:0016746 transferase activity, transferring acyl groups // GO:0016740 transferase activity	---	phosphatidylinositol glycan anchor biosynthesis class W	chr17	+	36535020	36539310	-0.641798	0.00196748	0.105132	-0.450047	0.0684064	0.625821
TC1700007677.hg.1	DUSP14	GO:0000188 inactivation of MAPK activity // GO:0035335 peptidyl-tyrosine dephosphorylation // GO:0035335 peptidyl-tyrosine dephosphorylation // GO:0006470 protein dephosphorylation // GO:0016311 dephosphorylation // GO:0035335 peptidyl-tyrosine dephosphorylation	---	GO:0004725 protein tyrosine phosphatase activity // GO:0005515 protein binding // GO:0008138 protein tyrosine/serine/threonine phosphatase activity // GO:0017017 MAP kinase tyrosine/serine/threonine phosphatase activity // GO:0044822 poly(A) RNA binding // GO:0004721 phosphoprotein phosphatase activity // GO:0008138 protein tyrosine/serine/threonine phosphatase activity // GO:0008138 protein tyro…	GenMAPP Hypertrophy_model	dual specificity phosphatase 14	chr17	+	37489831	37513501	-0.587219	0.00669321	0.172894	-0.35097	0.175051	0.652163
TC1700008719.hg.1	KPNA2	GO:0000018 regulation of DNA recombination // GO:0006259 DNA metabolic process // GO:0006281 DNA repair // GO:0006302 double-strand break repair // GO:0006607 NLS-bearing protein import into nucleus // GO:0019048 modulation by virus of host morphology or physiology // GO:0019054 modulation by virus of host process // GO:0019058 viral life cycle // GO:0019221 cytokine-mediated signaling pathway //…	GO:0005643 nuclear pore // GO:0005654 nucleoplasm // GO:0005654 nucleoplasm // GO:0005737 cytoplasm // GO:0005829 cytosol // GO:0016020 membrane // GO:0005634 nucleus // GO:0005643 nuclear pore // GO:0005737 cytoplasm // GO:0005737 cytoplasm	GO:0005515 protein binding // GO:0008139 nuclear localization sequence binding // GO:0008565 protein transporter activity // GO:0042826 histone deacetylase binding // GO:0044822 poly(A) RNA binding // GO:0008565 protein transporter activity // GO:0008565 protein transporter activity	---	karyopherin alpha 2 (RAG cohort 1, importin alpha 1)	chr17	+	68035519	68046854	-0.699157	0.000490906	0.0541896	0.192974	0.408354	0.766414
TC1700009928.hg.1	COPS3	GO:0000715 nucleotide-excision repair, DNA damage recognition // GO:0001701 in utero embryonic development // GO:0006281 DNA repair // GO:0006283 transcription-coupled nucleotide-excision repair // GO:0006289 nucleotide-excision repair // GO:0006511 ubiquitin-dependent protein catabolic process // GO:0007165 signal transduction // GO:0009416 response to light stimulus // GO:0010388 cullin deneddy…	GO:0005634 nucleus // GO:0005654 nucleoplasm // GO:0005654 nucleoplasm // GO:0005737 cytoplasm // GO:0008180 COP9 signalosome // GO:0005634 nucleus // GO:0005737 cytoplasm // GO:0005737 cytoplasm // GO:0008180 COP9 signalosome	GO:0005515 protein binding	---	COP9 signalosome subunit 3	chr17	-	17246624	17281303	-0.506023	0.0037905	0.138877	-0.255265	0.218911	0.675985
TC1700010625.hg.1	TNS4	GO:0006915 apoptotic process // GO:0008104 protein localization	GO:0005737 cytoplasm // GO:0005856 cytoskeleton // GO:0005925 focal adhesion // GO:0005925 focal adhesion // GO:0030054 cell junction	GO:0003779 actin binding // GO:0005515 protein binding	---	tensin 4	chr17	-	40475828	40501602	-0.771084	3.32888e-06	0.00356725	-0.17007	0.357666	0.741119
TC1700010630.hg.1	CCR7	GO:0001768 establishment of T cell polarity // GO:0001954 positive regulation of cell-matrix adhesion // GO:0002407 dendritic cell chemotaxis // GO:0002408 myeloid dendritic cell chemotaxis // GO:0002408 myeloid dendritic cell chemotaxis // GO:0002606 positive regulation of dendritic cell antigen processing and presentation // GO:0002885 positive regulation of hypersensitivity // GO:0002922 posit…	GO:0005622 intracellular // GO:0005829 cytosol // GO:0005886 plasma membrane // GO:0005886 plasma membrane // GO:0009897 external side of plasma membrane // GO:0009986 cell surface // GO:0016021 integral component of membrane // GO:0005886 plasma membrane // GO:0016020 membrane	GO:0004930 G-protein coupled receptor activity // GO:0016493 C-C chemokine receptor activity // GO:0035757 chemokine (C-C motif) ligand 19 binding // GO:0035758 chemokine (C-C motif) ligand 21 binding // GO:0038117 C-C motif chemokine 19 receptor activity // GO:0038121 C-C motif chemokine 21 receptor activity // GO:0004871 signal transducer activity // GO:0004930 G-protein coupled receptor activi…	GenMAPP GPCRDB_Class_A_Rhodopsin-like // GenMAPP Peptide_GPCRs	chemokine (C-C motif) receptor 7	chr17	-	40553769	40565484	-0.530716	0.0132335	0.222664	0.370622	0.150338	0.64586
TC1700010677.hg.1	KRT19	GO:0007219 Notch signaling pathway // GO:0016032 viral process // GO:0043627 response to estrogen // GO:0045214 sarcomere organization // GO:0060706 cell differentiation involved in embryonic placenta development	GO:0005882 intermediate filament // GO:0005886 plasma membrane // GO:0016010 dystrophin-associated glycoprotein complex // GO:0030018 Z disc // GO:0042383 sarcolemma // GO:0043034 costamere // GO:0070062 extracellular exosome // GO:0071944 cell periphery // GO:1990357 terminal web // GO:0005882 intermediate filament	GO:0005200 structural constituent of cytoskeleton // GO:0005515 protein binding // GO:0008307 structural constituent of muscle // GO:0032403 protein complex binding // GO:0005198 structural molecule activity	---	keratin 19, type I	chr17	-	41523617	41528389	-0.830355	3.08057e-05	0.011919	0.452109	0.0489398	0.624148
TC1700010680.hg.1	KRT14	GO:0007568 aging // GO:0008544 epidermis development // GO:0010043 response to zinc ion // GO:0010212 response to ionizing radiation // GO:0030855 epithelial cell differentiation // GO:0031581 hemidesmosome assembly // GO:0034329 cell junction assembly // GO:0042633 hair cycle // GO:0045110 intermediate filament bundle assembly // GO:0008150 biological_process	GO:0005634 nucleus // GO:0005737 cytoplasm // GO:0005829 cytosol // GO:0005882 intermediate filament // GO:0045095 keratin filament // GO:0070062 extracellular exosome // GO:0071944 cell periphery // GO:0005622 intracellular // GO:0005634 nucleus // GO:0005737 cytoplasm // GO:0005882 intermediate filament // GO:0045095 keratin filament // GO:0005575 cellular_component	GO:0005200 structural constituent of cytoskeleton // GO:0005515 protein binding // GO:1990254 keratin filament binding // GO:0005198 structural molecule activity // GO:0030280 structural constituent of epidermis	---	keratin 14, type I	chr17	-	41582279	41586921	-0.83464	0.000122748	0.0316613	-0.0366607	0.883033	0.966493
TC1700010681.hg.1	KRT16	GO:0002009 morphogenesis of an epithelium // GO:0006954 inflammatory response // GO:0007010 cytoskeleton organization // GO:0007568 aging // GO:0008283 cell proliferation // GO:0008544 epidermis development // GO:0030216 keratinocyte differentiation // GO:0030336 negative regulation of cell migration // GO:0031424 keratinization // GO:0042633 hair cycle // GO:0045087 innate immune response // GO:…	GO:0005634 nucleus // GO:0005856 cytoskeleton // GO:0005882 intermediate filament // GO:0070062 extracellular exosome // GO:0005882 intermediate filament	GO:0005200 structural constituent of cytoskeleton // GO:0005515 protein binding // GO:0005198 structural molecule activity // GO:0005200 structural constituent of cytoskeleton	---	keratin 16, type I	chr17	-	41609778	41615899	-0.771532	7.70402e-05	0.0236706	0.053604	0.809955	0.941807
TC1700010682.hg.1	KRT17	GO:0007165 signal transduction // GO:0008544 epidermis development // GO:0030307 positive regulation of cell growth // GO:0031069 hair follicle morphogenesis // GO:0031424 keratinization // GO:0045109 intermediate filament organization // GO:0045727 positive regulation of translation // GO:0051798 positive regulation of hair follicle development // GO:0002009 morphogenesis of an epithelium // GO:…	GO:0005737 cytoplasm // GO:0005882 intermediate filament // GO:0070062 extracellular exosome // GO:0071944 cell periphery // GO:0005882 intermediate filament // GO:0005575 cellular_component	GO:0005200 structural constituent of cytoskeleton // GO:0005515 protein binding // GO:0032395 MHC class II receptor activity // GO:0042289 MHC class II protein binding // GO:0005198 structural molecule activity // GO:0003674 molecular_function	---	keratin 17, type I	chr17	-	41619437	41624842	-0.834368	0.00844961	0.189418	0.617878	0.10457	0.630873
TC1700010686.hg.1	JUP	GO:0002159 desmosome assembly // GO:0002159 desmosome assembly // GO:0007016 cytoskeletal anchoring at plasma membrane // GO:0016337 single organismal cell-cell adhesion // GO:0016337 single organismal cell-cell adhesion // GO:0016477 cell migration // GO:0034329 cell junction assembly // GO:0034332 adherens junction organization // GO:0034333 adherens junction assembly // GO:0042127 regulation o…	GO:0005634 nucleus // GO:0005737 cytoplasm // GO:0005829 cytosol // GO:0005856 cytoskeleton // GO:0005882 intermediate filament // GO:0005886 plasma membrane // GO:0005886 plasma membrane // GO:0005911 cell-cell junction // GO:0005913 cell-cell adherens junction // GO:0005915 zonula adherens // GO:0005925 focal adhesion // GO:0009898 cytoplasmic side of plasma membrane // GO:0014704 intercalated …	GO:0003713 transcription coactivator activity // GO:0004871 signal transducer activity // GO:0005198 structural molecule activity // GO:0005199 structural constituent of cell wall // GO:0005515 protein binding // GO:0019903 protein phosphatase binding // GO:0035257 nuclear hormone receptor binding // GO:0042803 protein homodimerization activity // GO:0045294 alpha-catenin binding // GO:0045296 ca…	---	junction plakoglobin	chr17	-	41754604	41786931	-0.500369	0.0252577	0.271239	-0.355154	0.188305	0.656373
TC1700011558.hg.1	SLC16A6	GO:0015718 monocarboxylic acid transport // GO:0034220 ion transmembrane transport // GO:0006810 transport // GO:0034220 ion transmembrane transport // GO:0055085 transmembrane transport	GO:0005887 integral component of plasma membrane // GO:0016020 membrane // GO:0005886 plasma membrane // GO:0016020 membrane // GO:0016021 integral component of membrane	GO:0008028 monocarboxylic acid transmembrane transporter activity // GO:0015293 symporter activity	---	solute carrier family 16, member 6	chr17	-	68267026	68291267	-0.571351	0.0145423	0.230701	-0.0914141	0.74321	0.919032
TC1700012078.hg.1	ALYREF	GO:0000018 regulation of DNA recombination // GO:0000398 mRNA splicing, via spliceosome // GO:0000398 mRNA splicing, via spliceosome // GO:0001649 osteoblast differentiation // GO:0006366 transcription from RNA polymerase II promoter // GO:0006369 termination of RNA polymerase II transcription // GO:0006406 mRNA export from nucleus // GO:0006406 mRNA export from nucleus // GO:0008380 RNA splicing…	GO:0000346 transcription export complex // GO:0000781 chromosome, telomeric region // GO:0005634 nucleus // GO:0005654 nucleoplasm // GO:0005654 nucleoplasm // GO:0005829 cytosol // GO:0016020 membrane // GO:0016607 nuclear speck // GO:0035145 exon-exon junction complex // GO:0043231 intracellular membrane-bounded organelle // GO:0070062 extracellular exosome // GO:0071013 catalytic step 2 splice…	GO:0000166 nucleotide binding // GO:0005515 protein binding // GO:0044822 poly(A) RNA binding // GO:0003676 nucleic acid binding // GO:0003723 RNA binding	---	Aly/REF export factor	chr17	-	81887835	81891586	-0.563879	0.00524824	0.157854	-0.261326	0.27672	0.704672
TC1700012190.hg.1	EIF4A1	GO:0000288 nuclear-transcribed mRNA catabolic process, deadenylation-dependent decay // GO:0000289 nuclear-transcribed mRNA poly(A) tail shortening // GO:0006412 translation // GO:0006413 translational initiation // GO:0006413 translational initiation // GO:0006446 regulation of translational initiation // GO:0010467 gene expression // GO:0010468 regulation of gene expression // GO:0010501 RNA se…	GO:0005634 nucleus // GO:0005737 cytoplasm // GO:0005829 cytosol // GO:0016020 membrane // GO:0016281 eukaryotic translation initiation factor 4F complex // GO:0070062 extracellular exosome	GO:0000339 RNA cap binding // GO:0003725 double-stranded RNA binding // GO:0003729 mRNA binding // GO:0003743 translation initiation factor activity // GO:0004004 ATP-dependent RNA helicase activity // GO:0004386 helicase activity // GO:0005515 protein binding // GO:0005524 ATP binding // GO:0008135 translation factor activity, RNA binding // GO:0044822 poly(A) RNA binding // GO:0000166 nucleotid…	---	eukaryotic translation initiation factor 4A1	chr17	+	7572284	7582024	-0.599566	0.000436516	0.0509505	-0.155434	0.432711	0.777154
TC1700012262.hg.1	PSME3	GO:0000082 G1/S transition of mitotic cell cycle // GO:0000165 MAPK cascade // GO:0000186 activation of MAPKK activity // GO:0000209 protein polyubiquitination // GO:0000278 mitotic cell cycle // GO:0002223 stimulatory C-type lectin receptor signaling pathway // GO:0002474 antigen processing and presentation of peptide antigen via MHC class I // GO:0002479 antigen processing and presentation of e…	GO:0000502 proteasome complex // GO:0005634 nucleus // GO:0005654 nucleoplasm // GO:0005654 nucleoplasm // GO:0005737 cytoplasm // GO:0005829 cytosol // GO:0008537 proteasome activator complex // GO:0016020 membrane // GO:0000502 proteasome complex // GO:0005634 nucleus // GO:0005737 cytoplasm	GO:0002039 p53 binding // GO:0005515 protein binding // GO:0042802 identical protein binding // GO:0061133 endopeptidase activator activity // GO:0097371 MDM2/MDM4 family protein binding	---	proteasome activator subunit 3	chr17	+	42833142	42843760	-0.570132	9.06327e-06	0.00757436	-0.0702014	0.626149	0.873306
TC1700012341.hg.1	C1QBP	GO:0000122 negative regulation of transcription from RNA polymerase II promoter // GO:0006351 transcription, DNA-templated // GO:0006397 mRNA processing // GO:0006915 apoptotic process // GO:0006955 immune response // GO:0006958 complement activation, classical pathway // GO:0007596 blood coagulation // GO:0007597 blood coagulation, intrinsic pathway // GO:0008380 RNA splicing // GO:0014065 phosp…	GO:0005615 extracellular space // GO:0005634 nucleus // GO:0005730 nucleolus // GO:0005737 cytoplasm // GO:0005739 mitochondrion // GO:0005759 mitochondrial matrix // GO:0005829 cytosol // GO:0005886 plasma membrane // GO:0009986 cell surface // GO:0016020 membrane // GO:0005576 extracellular region // GO:0005634 nucleus // GO:0005737 cytoplasm // GO:0005739 mitochondrion // GO:0005886 plasma mem…	GO:0001849 complement component C1q binding // GO:0003714 transcription corepressor activity // GO:0003729 mRNA binding // GO:0005080 protein kinase C binding // GO:0005515 protein binding // GO:0005540 hyaluronic acid binding // GO:0008134 transcription factor binding // GO:0030984 kininogen binding // GO:0031690 adrenergic receptor binding // GO:0097177 mitochondrial ribosome binding // GO:0001…	---	complement component 1, q subcomponent binding protein	chr17	-	5425139	5439155	-0.571852	1.62558e-05	0.00874287	-0.069615	0.641617	0.881242
TC1700012468.hg.1	HN1	---	GO:0005634 nucleus // GO:0005730 nucleolus // GO:0031965 nuclear membrane // GO:0005634 nucleus	---	---	hematological and neurological expressed 1	chr17	-	75135243	75154683	-0.597152	2.95382e-05	0.0116516	0.0993982	0.539888	0.830331
TC1800006484.hg.1	NDC80	GO:0000070 mitotic sister chromatid segregation // GO:0000132 establishment of mitotic spindle orientation // GO:0000278 mitotic cell cycle // GO:0007052 mitotic spindle organization // GO:0007059 chromosome segregation // GO:0007067 mitotic nuclear division // GO:0007264 small GTPase mediated signal transduction // GO:0008608 attachment of spindle microtubules to kinetochore // GO:0051301 cell d…	GO:0000775 chromosome, centromeric region // GO:0000776 kinetochore // GO:0000777 condensed chromosome kinetochore // GO:0000942 condensed nuclear chromosome outer kinetochore // GO:0005634 nucleus // GO:0005829 cytosol // GO:0016020 membrane // GO:0031262 Ndc80 complex // GO:0000775 chromosome, centromeric region // GO:0000776 kinetochore // GO:0000777 condensed chromosome kinetochore // GO:0005…	GO:0005200 structural constituent of cytoskeleton // GO:0005515 protein binding // GO:0042802 identical protein binding // GO:0005200 structural constituent of cytoskeleton	---	NDC80 kinetochore complex component	chr18	+	2571511	2616635	-0.583798	0.0236002	0.26822	-0.0557625	0.856722	0.957039
TC1800006748.hg.1	SEH1L	GO:0000278 mitotic cell cycle // GO:0002534 cytokine production involved in inflammatory response // GO:0005975 carbohydrate metabolic process // GO:0006999 nuclear pore organization // GO:0007077 mitotic nuclear envelope disassembly // GO:0007080 mitotic metaphase plate congression // GO:0007264 small GTPase mediated signal transduction // GO:0008033 tRNA processing // GO:0008645 hexose transpor…	GO:0000776 kinetochore // GO:0000777 condensed chromosome kinetochore // GO:0005635 nuclear envelope // GO:0005829 cytosol // GO:0031080 nuclear pore outer ring // GO:0031080 nuclear pore outer ring // GO:0061700 GATOR2 complex // GO:0000775 chromosome, centromeric region // GO:0000776 kinetochore // GO:0005634 nucleus // GO:0005643 nuclear pore // GO:0005694 chromosome	---	---	SEH1-like nucleoporin	chr18	+	12947133	12987537	-0.770531	0.000187909	0.0370278	-0.253096	0.28876	0.709586
TC1800006897.hg.1	LAMA3	GO:0007155 cell adhesion // GO:0008544 epidermis development // GO:0022617 extracellular matrix disassembly // GO:0030155 regulation of cell adhesion // GO:0030198 extracellular matrix organization // GO:0030334 regulation of cell migration // GO:0031581 hemidesmosome assembly // GO:0034329 cell junction assembly // GO:0035987 endodermal cell differentiation // GO:0045995 regulation of embryonic …	GO:0005576 extracellular region // GO:0005604 basement membrane // GO:0005610 laminin-5 complex // GO:0070062 extracellular exosome // GO:0005576 extracellular region // GO:0005578 proteinaceous extracellular matrix // GO:0005604 basement membrane	GO:0005102 receptor binding // GO:0005198 structural molecule activity	---	laminin, alpha 3	chr18	+	23689443	23955066	-0.686332	0.000252105	0.0376357	-0.114583	0.596769	0.860387
TC1800007013.hg.1	DSG3	GO:0006915 apoptotic process // GO:0006921 cellular component disassembly involved in execution phase of apoptosis // GO:0007156 homophilic cell adhesion via plasma membrane adhesion molecules // GO:0012501 programmed cell death // GO:0007155 cell adhesion	GO:0005829 cytosol // GO:0005886 plasma membrane // GO:0016021 integral component of membrane // GO:0030057 desmosome // GO:0070062 extracellular exosome // GO:0005886 plasma membrane // GO:0016020 membrane // GO:0030054 cell junction	GO:0005509 calcium ion binding // GO:0046872 metal ion binding	---	desmoglein 3	chr18	+	31447769	31478702	-0.876545	0.000791389	0.0701109	0.415429	0.175599	0.652713
TC1800007066.hg.1	MAPRE2	GO:0007067 mitotic nuclear division // GO:0007165 signal transduction // GO:0008283 cell proliferation // GO:0051301 cell division // GO:0007049 cell cycle	GO:0005737 cytoplasm // GO:0015630 microtubule cytoskeleton // GO:0035371 microtubule plus-end // GO:0005737 cytoplasm // GO:0005856 cytoskeleton // GO:0005874 microtubule	GO:0005515 protein binding // GO:0008017 microtubule binding	---	microtubule-associated protein, RP/EB family, member 2	chr18	+	34976928	35143470	-0.575967	0.0080314	0.185006	0.0782885	0.761615	0.926649
TC1800007431.hg.1	MALT1	GO:0001923 B-1 B cell differentiation // GO:0002223 stimulatory C-type lectin receptor signaling pathway // GO:0002237 response to molecule of bacterial origin // GO:0002726 positive regulation of T cell cytokine production // GO:0006508 proteolysis // GO:0006952 defense response // GO:0007250 activation of NF-kappaB-inducing kinase activity // GO:0009620 response to fungus // GO:0016567 protein …	GO:0005634 nucleus // GO:0005730 nucleolus // GO:0005737 cytoplasm // GO:0005829 cytosol // GO:0005886 plasma membrane // GO:0032449 CBM complex // GO:0043234 protein complex // GO:0048471 perinuclear region of cytoplasm // GO:0005634 nucleus // GO:0005737 cytoplasm // GO:0005829 cytosol	GO:0002020 protease binding // GO:0004197 cysteine-type endopeptidase activity // GO:0004842 ubiquitin-protein transferase activity // GO:0004871 signal transducer activity // GO:0005515 protein binding // GO:0008233 peptidase activity // GO:0019209 kinase activator activity // GO:0043621 protein self-association // GO:0004197 cysteine-type endopeptidase activity // GO:0008233 peptidase activity …	---	MALT1 paracaspase	chr18	+	58671386	58754477	-0.534266	0.00205685	0.107974	-0.261157	0.202685	0.66281
TC1800007543.hg.1	SERPINB5	GO:0002009 morphogenesis of an epithelium // GO:0006928 movement of cell or subcellular component // GO:0010951 negative regulation of endopeptidase activity // GO:0030198 extracellular matrix organization // GO:0050678 regulation of epithelial cell proliferation // GO:0060512 prostate gland morphogenesis // GO:0010951 negative regulation of endopeptidase activity // GO:0010951 negative regulatio…	GO:0005615 extracellular space // GO:0005737 cytoplasm // GO:0070062 extracellular exosome // GO:0005576 extracellular region // GO:0005615 extracellular space // GO:0005615 extracellular space	GO:0004867 serine-type endopeptidase inhibitor activity // GO:0005515 protein binding // GO:0004867 serine-type endopeptidase inhibitor activity // GO:0004867 serine-type endopeptidase inhibitor activity	---	serpin peptidase inhibitor, clade B (ovalbumin), member 5	chr18	+	63476761	63505085	-0.504838	0.00955647	0.196907	-0.326648	0.162018	0.648986
TC1800007547.hg.1	SERPINB13	GO:0009411 response to UV // GO:0010951 negative regulation of endopeptidase activity // GO:0030162 regulation of proteolysis // GO:1902173 negative regulation of keratinocyte apoptotic process // GO:0010466 negative regulation of peptidase activity	GO:0005615 extracellular space // GO:0005654 nucleoplasm // GO:0005730 nucleolus // GO:0005737 cytoplasm // GO:0070062 extracellular exosome // GO:0005615 extracellular space // GO:0005615 extracellular space // GO:0005737 cytoplasm // GO:0016020 membrane // GO:0016021 integral component of membrane	GO:0002020 protease binding // GO:0004867 serine-type endopeptidase inhibitor activity // GO:0004867 serine-type endopeptidase inhibitor activity // GO:0004869 cysteine-type endopeptidase inhibitor activity // GO:0004869 cysteine-type endopeptidase inhibitor activity // GO:0030414 peptidase inhibitor activity	---	serpin peptidase inhibitor, clade B (ovalbumin), member 13	chr18	+	63586989	63604639	-1.09911	8.61187e-05	0.0253419	-0.0665207	0.83532	0.949585
TC1800008035.hg.1	PPP4R1	GO:0006468 protein phosphorylation // GO:0006470 protein dephosphorylation // GO:0007165 signal transduction // GO:0050790 regulation of catalytic activity // GO:0007165 signal transduction	GO:0030289 protein phosphatase 4 complex // GO:0030289 protein phosphatase 4 complex	GO:0004721 phosphoprotein phosphatase activity // GO:0005515 protein binding // GO:0030362 protein phosphatase type 4 regulator activity // GO:0030362 protein phosphatase type 4 regulator activity	---	protein phosphatase 4, regulatory subunit 1	chr18	-	9546791	9615240	-0.641824	0.000230209	0.0376357	-0.231602	0.251618	0.694015
TC1800009242.hg.1	SERPINB2	GO:0007596 blood coagulation // GO:0010951 negative regulation of endopeptidase activity // GO:0042730 fibrinolysis // GO:0043066 negative regulation of apoptotic process // GO:0010466 negative regulation of peptidase activity // GO:0010951 negative regulation of endopeptidase activity // GO:0042060 wound healing // GO:0043066 negative regulation of apoptotic process // GO:0010951 negative regula…	GO:0005576 extracellular region // GO:0005615 extracellular space // GO:0005737 cytoplasm // GO:0005886 plasma membrane // GO:0005576 extracellular region // GO:0005615 extracellular space // GO:0005615 extracellular space	GO:0004867 serine-type endopeptidase inhibitor activity // GO:0004867 serine-type endopeptidase inhibitor activity // GO:0004867 serine-type endopeptidase inhibitor activity // GO:0030414 peptidase inhibitor activity	GenMAPP Blood_Clotting_Cascade	serpin peptidase inhibitor, clade B (ovalbumin), member 2	chr18	+	63871692	63903890	-0.842534	0.00252285	0.116845	-0.287799	0.381925	0.754407
TC1800009268.hg.1	DSC2	GO:0007155 cell adhesion // GO:0007156 homophilic cell adhesion via plasma membrane adhesion molecules // GO:0086042 cardiac muscle cell-cardiac muscle cell adhesion // GO:0086073 bundle of His cell-Purkinje myocyte adhesion involved in cell communication // GO:0086091 regulation of heart rate by cardiac conduction // GO:0098911 regulation of ventricular cardiac muscle cell action potential // GO…	GO:0005886 plasma membrane // GO:0014704 intercalated disc // GO:0016021 integral component of membrane // GO:0030057 desmosome // GO:0031410 cytoplasmic vesicle // GO:0070062 extracellular exosome // GO:0005886 plasma membrane // GO:0016020 membrane // GO:0030054 cell junction // GO:0030057 desmosome	GO:0005509 calcium ion binding // GO:0005515 protein binding // GO:0086083 cell adhesive protein binding involved in bundle of His cell-Purkinje myocyte communication // GO:0046872 metal ion binding	---	desmocollin 2	chr18	-	31065974	31102432	-1.16505	0.000401337	0.0490358	0.894268	0.0219148	0.618744
TC1800009307.hg.1	SERPINB4	GO:0010466 negative regulation of peptidase activity // GO:0010951 negative regulation of endopeptidase activity // GO:0030162 regulation of proteolysis // GO:0042270 protection from natural killer cell mediated cytotoxicity // GO:0010466 negative regulation of peptidase activity // GO:0010951 negative regulation of endopeptidase activity	GO:0005615 extracellular space // GO:0005622 intracellular // GO:0005737 cytoplasm // GO:0070062 extracellular exosome // GO:0005615 extracellular space // GO:0005615 extracellular space	GO:0002020 protease binding // GO:0004867 serine-type endopeptidase inhibitor activity // GO:0004867 serine-type endopeptidase inhibitor activity // GO:0019899 enzyme binding // GO:0004867 serine-type endopeptidase inhibitor activity // GO:0030414 peptidase inhibitor activity	---	serpin peptidase inhibitor, clade B (ovalbumin), member 4	chr18	-	63637259	63644319	-1.24973	0.00486494	0.153772	0.287895	0.583782	0.852367
TC1800009308.hg.1	SERPINB3	GO:0008284 positive regulation of cell proliferation // GO:0010466 negative regulation of peptidase activity // GO:0010718 positive regulation of epithelial to mesenchymal transition // GO:0010950 positive regulation of endopeptidase activity // GO:0010951 negative regulation of endopeptidase activity // GO:0030335 positive regulation of cell migration // GO:0035425 autocrine signaling // GO:0038…	GO:0005615 extracellular space // GO:0005634 nucleus // GO:0005737 cytoplasm // GO:0031410 cytoplasmic vesicle // GO:0031982 vesicle // GO:0070062 extracellular exosome // GO:0005615 extracellular space // GO:0005615 extracellular space // GO:0005737 cytoplasm	GO:0001618 virus receptor activity // GO:0002020 protease binding // GO:0004867 serine-type endopeptidase inhibitor activity // GO:0004867 serine-type endopeptidase inhibitor activity // GO:0004869 cysteine-type endopeptidase inhibitor activity // GO:0004867 serine-type endopeptidase inhibitor activity // GO:0004867 serine-type endopeptidase inhibitor activity // GO:0030414 peptidase inhibitor ac…	---	serpin peptidase inhibitor, clade B (ovalbumin), member 3	chr18	-	63655197	63661963	-1.31545	0.00125296	0.0881419	0.144231	0.762329	0.926925
TC1900006488.hg.1	PTBP1	GO:0000381 regulation of alternative mRNA splicing, via spliceosome // GO:0000398 mRNA splicing, via spliceosome // GO:0006397 mRNA processing // GO:0008380 RNA splicing // GO:0010467 gene expression // GO:0033119 negative regulation of RNA splicing // GO:0045944 positive regulation of transcription from RNA polymerase II promoter // GO:0048025 negative regulation of mRNA splicing, via spliceosom…	GO:0005654 nucleoplasm // GO:0005730 nucleolus // GO:0016020 membrane // GO:0070062 extracellular exosome // GO:0005634 nucleus	GO:0000166 nucleotide binding // GO:0003723 RNA binding // GO:0005515 protein binding // GO:0008187 poly-pyrimidine tract binding // GO:0036002 pre-mRNA binding // GO:0044822 poly(A) RNA binding // GO:0003676 nucleic acid binding // GO:0003723 RNA binding	GenMAPP mRNA_processing_Reactome	polypyrimidine tract binding protein 1	chr19	+	797075	812327	-0.502916	0.000473379	0.0537517	-0.333937	0.0491448	0.624148
TC1900006507.hg.1	CNN2	GO:0007010 cytoskeleton organization // GO:0031032 actomyosin structure organization // GO:0032970 regulation of actin filament-based process // GO:0071260 cellular response to mechanical stimulus // GO:0007010 cytoskeleton organization // GO:0010628 positive regulation of gene expression // GO:0030097 hemopoiesis // GO:0030336 negative regulation of cell migration // GO:0042060 wound healing // …	GO:0001725 stress fiber // GO:0005856 cytoskeleton // GO:0005911 cell-cell junction // GO:0005925 focal adhesion // GO:0016020 membrane // GO:0070062 extracellular exosome // GO:0005856 cytoskeleton	GO:0003779 actin binding // GO:0005516 calmodulin binding // GO:0003779 actin binding	GenMAPP Smooth_muscle_contraction	calponin 2	chr19	+	1026275	1039068	-0.532715	0.000526485	0.0575909	-0.201578	0.261071	0.698235
TC1900007012.hg.1	LDLR	GO:0001523 retinoid metabolic process // GO:0006629 lipid metabolic process // GO:0006897 endocytosis // GO:0006898 receptor-mediated endocytosis // GO:0007603 phototransduction, visible light // GO:0008203 cholesterol metabolic process // GO:0010867 positive regulation of triglyceride biosynthetic process // GO:0010899 regulation of phosphatidylcholine catabolic process // GO:0015914 phospholipi…	GO:0005764 lysosome // GO:0005769 early endosome // GO:0005770 late endosome // GO:0005794 Golgi apparatus // GO:0005886 plasma membrane // GO:0005887 integral component of plasma membrane // GO:0005905 coated pit // GO:0009897 external side of plasma membrane // GO:0009986 cell surface // GO:0009986 cell surface // GO:0010008 endosome membrane // GO:0016020 membrane // GO:0016323 basolateral pla…	GO:0001618 virus receptor activity // GO:0001948 glycoprotein binding // GO:0002020 protease binding // GO:0004872 receptor activity // GO:0005041 low-density lipoprotein receptor activity // GO:0005509 calcium ion binding // GO:0005515 protein binding // GO:0030169 low-density lipoprotein particle binding // GO:0030229 very-low-density lipoprotein particle receptor activity // GO:0032050 clathri…	GenMAPP Wnt_signaling // GenMAPP Statin_Pathway_PharmGKB	low density lipoprotein receptor	chr19	+	11089362	11133829	-0.503749	0.0010095	0.079892	0.107408	0.548731	0.834459
TC1900007096.hg.1	JUNB	GO:0000122 negative regulation of transcription from RNA polymerase II promoter // GO:0001570 vasculogenesis // GO:0001649 osteoblast differentiation // GO:0001829 trophectodermal cell differentiation // GO:0006351 transcription, DNA-templated // GO:0006357 regulation of transcription from RNA polymerase II promoter // GO:0006367 transcription initiation from RNA polymerase II promoter // GO:0007…	GO:0000785 chromatin // GO:0000790 nuclear chromatin // GO:0005654 nucleoplasm // GO:0005654 nucleoplasm // GO:0005667 transcription factor complex // GO:0000790 nuclear chromatin // GO:0005634 nucleus // GO:0005667 transcription factor complex	GO:0000978 RNA polymerase II core promoter proximal region sequence-specific DNA binding // GO:0000981 RNA polymerase II transcription factor activity, sequence-specific DNA binding // GO:0001077 transcriptional activator activity, RNA polymerase II core promoter proximal region sequence-specific binding // GO:0003677 DNA binding // GO:0003713 transcription coactivator activity // GO:0003714 tran…	---	jun B proto-oncogene	chr19	+	12791476	12793315	-0.515863	0.01688	0.240945	0.157436	0.542126	0.831375
TC1900007205.hg.1	CASP14	GO:0006919 activation of cysteine-type endopeptidase activity involved in apoptotic process // GO:0008544 epidermis development // GO:0008630 intrinsic apoptotic signaling pathway in response to DNA damage // GO:0031424 keratinization // GO:0070268 cornification // GO:0097192 extrinsic apoptotic signaling pathway in absence of ligand // GO:0006508 proteolysis // GO:0006915 apoptotic process // GO…	GO:0005634 nucleus // GO:0005737 cytoplasm // GO:0005737 cytoplasm // GO:0045095 keratin filament // GO:0070062 extracellular exosome // GO:0005634 nucleus // GO:0005737 cytoplasm // GO:0005737 cytoplasm	GO:0004197 cysteine-type endopeptidase activity // GO:0005515 protein binding // GO:0097199 cysteine-type endopeptidase activity involved in apoptotic signaling pathway // GO:0004197 cysteine-type endopeptidase activity // GO:0008233 peptidase activity // GO:0008234 cysteine-type peptidase activity // GO:0016787 hydrolase activity // GO:0097199 cysteine-type endopeptidase activity involved in apo…	---	caspase 14	chr19	+	15049384	15058293	-0.665948	0.00616277	0.1694	-0.33832	0.242996	0.690906
TC1900008057.hg.1	ZFP36	GO:0000122 negative regulation of transcription from RNA polymerase II promoter // GO:0000288 nuclear-transcribed mRNA catabolic process, deadenylation-dependent decay // GO:0000289 nuclear-transcribed mRNA poly(A) tail shortening // GO:0006402 mRNA catabolic process // GO:0010467 gene expression // GO:0032680 regulation of tumor necrosis factor production // GO:0035278 negative regulation of tra…	GO:0005634 nucleus // GO:0005737 cytoplasm // GO:0005829 cytosol // GO:0005829 cytosol // GO:0010494 cytoplasmic stress granule // GO:0005634 nucleus // GO:0005737 cytoplasm // GO:0005737 cytoplasm // GO:0005829 cytosol	GO:0003677 DNA binding // GO:0003727 single-stranded RNA binding // GO:0003729 mRNA binding // GO:0005515 protein binding // GO:0017091 AU-rich element binding // GO:0017091 AU-rich element binding // GO:0019899 enzyme binding // GO:0019901 protein kinase binding // GO:0019957 C-C chemokine binding // GO:0035925 mRNA 3'-UTR AU-rich region binding // GO:0044822 poly(A) RNA binding // GO:0046872 me…	---	ZFP36 ring finger protein	chr19	+	39406813	39409412	-0.664724	0.0389169	0.311529	0.0765844	0.843111	0.952433
TC1900008476.hg.1	SULT2B1	GO:0000103 sulfate assimilation // GO:0006805 xenobiotic metabolic process // GO:0008202 steroid metabolic process // GO:0044281 small molecule metabolic process // GO:0050427 3'-phosphoadenosine 5'-phosphosulfate metabolic process // GO:0006629 lipid metabolic process // GO:0008202 steroid metabolic process	GO:0005634 nucleus // GO:0005737 cytoplasm // GO:0005783 endoplasmic reticulum // GO:0005829 cytosol // GO:0043231 intracellular membrane-bounded organelle // GO:0070062 extracellular exosome // GO:0005737 cytoplasm // GO:0005737 cytoplasm // GO:0043231 intracellular membrane-bounded organelle	GO:0004027 alcohol sulfotransferase activity // GO:0005515 protein binding // GO:0050294 steroid sulfotransferase activity // GO:0004027 alcohol sulfotransferase activity // GO:0008146 sulfotransferase activity // GO:0016740 transferase activity	---	sulfotransferase family 2B member 1	chr19	+	48552075	48599427	-0.641321	0.00141796	0.0922909	0.0658375	0.779658	0.932136
TC1900008755.hg.1	ZNF331	GO:0006351 transcription, DNA-templated // GO:0006355 regulation of transcription, DNA-templated // GO:0006355 regulation of transcription, DNA-templated // GO:0006355 regulation of transcription, DNA-templated	GO:0005634 nucleus // GO:0005622 intracellular // GO:0005634 nucleus // GO:0005634 nucleus	GO:0000978 RNA polymerase II core promoter proximal region sequence-specific DNA binding // GO:0008270 zinc ion binding // GO:0000978 RNA polymerase II core promoter proximal region sequence-specific DNA binding // GO:0003676 nucleic acid binding // GO:0003677 DNA binding // GO:0046872 metal ion binding	---	zinc finger protein 331	chr19	+	53520923	53580269	-0.753464	1.13219e-05	0.00801089	-0.0199422	0.917584	0.977024
TC1900009592.hg.1	ZNF562	GO:0006351 transcription, DNA-templated // GO:0006355 regulation of transcription, DNA-templated // GO:0006355 regulation of transcription, DNA-templated // GO:0006355 regulation of transcription, DNA-templated	GO:0005634 nucleus // GO:0005622 intracellular // GO:0005634 nucleus // GO:0005634 nucleus	GO:0000978 RNA polymerase II core promoter proximal region sequence-specific DNA binding // GO:0046872 metal ion binding // GO:0000978 RNA polymerase II core promoter proximal region sequence-specific DNA binding // GO:0003676 nucleic acid binding // GO:0003677 DNA binding	---	zinc finger protein 562	chr19	-	9641808	9675100	-0.523276	0.00176815	0.101769	0.102936	0.600375	0.862387
TC1900010597.hg.1	YIF1B	---	GO:0016021 integral component of membrane // GO:0016020 membrane	---	---	Yip1 interacting factor homolog B (S. cerevisiae)	chr19	-	38303560	38317273	-0.515469	0.00368844	0.138602	-0.169292	0.420238	0.770855
TC1900010651.hg.1	GMFG	GO:0006468 protein phosphorylation // GO:0034316 negative regulation of Arp2/3 complex-mediated actin nucleation // GO:0043085 positive regulation of catalytic activity // GO:1904030 negative regulation of cyclin-dependent protein kinase activity // GO:2000249 regulation of actin cytoskeleton reorganization	GO:0005622 intracellular	GO:0003779 actin binding // GO:0004860 protein kinase inhibitor activity // GO:0008047 enzyme activator activity // GO:0008083 growth factor activity // GO:0071933 Arp2/3 complex binding	---	glia maturation factor, gamma	chr19	-	39328353	39342372	-0.517213	0.0148539	0.232579	0.0550524	0.827988	0.947376
TC1900010801.hg.1	CNFN	GO:0031424 keratinization	GO:0001533 cornified envelope // GO:0005737 cytoplasm // GO:0070062 extracellular exosome	---	---	cornifelin	chr19	-	42387019	42390292	-1.39859	1.03903e-06	0.00180904	-0.0585558	0.852439	0.954909
TC1900010847.hg.1	LYPD3	GO:0007160 cell-matrix adhesion // GO:0007160 cell-matrix adhesion // GO:0007160 cell-matrix adhesion	GO:0005615 extracellular space // GO:0016021 integral component of membrane // GO:0046658 anchored component of plasma membrane // GO:0005886 plasma membrane // GO:0016020 membrane // GO:0031225 anchored component of membrane	GO:0043236 laminin binding // GO:0043236 laminin binding // GO:0043236 laminin binding	---	LY6/PLAUR domain containing 3	chr19	-	43460787	43465679	-0.522704	0.00108601	0.0819297	-0.254653	0.176378	0.652713
TC1900010856.hg.1	PLAUR	GO:0001934 positive regulation of protein phosphorylation // GO:0006501 C-terminal protein lipidation // GO:0006928 movement of cell or subcellular component // GO:0006935 chemotaxis // GO:0007165 signal transduction // GO:0007596 blood coagulation // GO:0007596 blood coagulation // GO:0016255 attachment of GPI anchor to protein // GO:0030162 regulation of proteolysis // GO:0038195 urokinase plas…	GO:0005788 endoplasmic reticulum lumen // GO:0005789 endoplasmic reticulum membrane // GO:0005886 plasma membrane // GO:0005886 plasma membrane // GO:0005887 integral component of plasma membrane // GO:0005925 focal adhesion // GO:0016021 integral component of membrane // GO:0019898 extrinsic component of membrane // GO:0031225 anchored component of membrane // GO:0070062 extracellular exosome //…	GO:0004872 receptor activity // GO:0005102 receptor binding // GO:0005515 protein binding // GO:0019899 enzyme binding // GO:0019904 protein domain specific binding // GO:0030377 urokinase plasminogen activator receptor activity // GO:0030377 urokinase plasminogen activator receptor activity // GO:0004872 receptor activity // GO:0030377 urokinase plasminogen activator receptor activity	---	plasminogen activator, urokinase receptor	chr19	-	43646095	43670547	-0.53182	0.000477095	0.0538808	0.3021	0.0911222	0.625821
TC1900011233.hg.1	KLK10	GO:0006508 proteolysis // GO:0007049 cell cycle // GO:0006508 proteolysis // GO:0006508 proteolysis	GO:0005576 extracellular region // GO:0005615 extracellular space // GO:0030141 secretory granule // GO:0005576 extracellular region // GO:0005615 extracellular space // GO:0030141 secretory granule	GO:0004252 serine-type endopeptidase activity // GO:0008236 serine-type peptidase activity // GO:0004252 serine-type endopeptidase activity // GO:0004252 serine-type endopeptidase activity // GO:0008233 peptidase activity // GO:0008236 serine-type peptidase activity // GO:0016787 hydrolase activity	---	kallikrein related peptidase 10	chr19	-	51012739	51020175	-0.750685	0.00119613	0.0864253	-0.0170595	0.949776	0.986179
TC1900011236.hg.1	KLK13	GO:0006508 proteolysis // GO:0016485 protein processing // GO:0006508 proteolysis // GO:0016485 protein processing // GO:0016485 protein processing	GO:0005576 extracellular region // GO:0005615 extracellular space // GO:0005737 cytoplasm // GO:0030141 secretory granule // GO:0070062 extracellular exosome // GO:0005576 extracellular region // GO:0005615 extracellular space // GO:0005615 extracellular space	GO:0004252 serine-type endopeptidase activity // GO:0004252 serine-type endopeptidase activity // GO:0005515 protein binding // GO:0016787 hydrolase activity // GO:0004175 endopeptidase activity // GO:0004252 serine-type endopeptidase activity // GO:0004252 serine-type endopeptidase activity // GO:0008233 peptidase activity // GO:0008236 serine-type peptidase activity // GO:0016787 hydrolase acti…	---	kallikrein related peptidase 13	chr19	-	51056206	51065114	-1.21026	2.46129e-05	0.0111708	-0.267999	0.410077	0.767031
TC1900011741.hg.1	CEACAM5	GO:0010832 negative regulation of myotube differentiation // GO:0034109 homotypic cell-cell adhesion // GO:0043066 negative regulation of apoptotic process // GO:2000811 negative regulation of anoikis	GO:0005887 integral component of plasma membrane // GO:0016323 basolateral plasma membrane // GO:0031225 anchored component of membrane // GO:0070062 extracellular exosome // GO:0071575 integral component of external side of plasma membrane // GO:0005886 plasma membrane // GO:0005887 integral component of plasma membrane // GO:0016020 membrane	GO:0034235 GPI anchor binding // GO:0042802 identical protein binding // GO:0042803 protein homodimerization activity	---	carcinoembryonic antigen-related cell adhesion molecule 5	chr19	+	41708585	41730421	-0.640744	0.0249701	0.270195	0.745465	0.0328336	0.618744
TC1900011970.hg.1	LYPD5	GO:0007160 cell-matrix adhesion // GO:0007160 cell-matrix adhesion	GO:0005886 plasma membrane // GO:0031225 anchored component of membrane // GO:0005886 plasma membrane // GO:0005886 plasma membrane // GO:0016020 membrane	GO:0043236 laminin binding // GO:0043236 laminin binding	---	LY6/PLAUR domain containing 5	chr19	-	43795927	43820656	-0.581009	0.00663215	0.172345	-0.414413	0.106341	0.631043
TC1900012012.hg.1	KLK9	GO:0006508 proteolysis // GO:0006508 proteolysis // GO:0006508 proteolysis	GO:0005615 extracellular space // GO:0005576 extracellular region // GO:0005615 extracellular space	GO:0004252 serine-type endopeptidase activity // GO:0004252 serine-type endopeptidase activity // GO:0004252 serine-type endopeptidase activity // GO:0004252 serine-type endopeptidase activity // GO:0008233 peptidase activity // GO:0008236 serine-type peptidase activity // GO:0016787 hydrolase activity	---	kallikrein related peptidase 9	chr19	-	51002513	51009634	-0.812211	0.0010761	0.0819297	-0.336823	0.248354	0.692054
TC2000006518.hg.1	NOP56	GO:0000154 rRNA modification // GO:0006364 rRNA processing // GO:0000154 rRNA modification // GO:0042254 ribosome biogenesis	GO:0005654 nucleoplasm // GO:0005730 nucleolus // GO:0005732 small nucleolar ribonucleoprotein complex // GO:0005737 cytoplasm // GO:0016020 membrane // GO:0031428 box C/D snoRNP complex // GO:0031428 box C/D snoRNP complex // GO:0032040 small-subunit processome // GO:0070761 pre-snoRNP complex // GO:0005634 nucleus // GO:0005730 nucleolus // GO:0005730 nucleolus // GO:0030529 ribonucleoprotein c…	GO:0003723 RNA binding // GO:0005515 protein binding // GO:0030515 snoRNA binding // GO:0044822 poly(A) RNA binding // GO:1990226 histone methyltransferase binding	---	NOP56 ribonucleoprotein	chr20	+	2652145	2658393	-0.559433	1.60894e-05	0.00874287	-0.0389177	0.79	0.934519
TC2000006628.hg.1	MCM8	GO:0000082 G1/S transition of mitotic cell cycle // GO:0000278 mitotic cell cycle // GO:0000724 double-strand break repair via homologous recombination // GO:0006260 DNA replication // GO:0006271 DNA strand elongation involved in DNA replication // GO:0006974 cellular response to DNA damage stimulus // GO:0007292 female gamete generation // GO:0048232 male gamete generation // GO:0006260 DNA repl…	GO:0005634 nucleus // GO:0005654 nucleoplasm // GO:0097362 MCM8-MCM9 complex // GO:0005634 nucleus	GO:0003677 DNA binding // GO:0004386 helicase activity // GO:0005515 protein binding // GO:0005524 ATP binding // GO:0000166 nucleotide binding // GO:0016787 hydrolase activity	---	minichromosome maintenance 8 homologous recombination repair factor	chr20	+	5950652	5998977	-0.538216	0.0186176	0.24823	0.226318	0.409125	0.766554
TC2000007479.hg.1	PI3	GO:0007620 copulation // GO:0010951 negative regulation of endopeptidase activity // GO:0010951 negative regulation of endopeptidase activity // GO:0010466 negative regulation of peptidase activity	GO:0005578 proteinaceous extracellular matrix // GO:0070062 extracellular exosome // GO:0005576 extracellular region	GO:0004866 endopeptidase inhibitor activity // GO:0004867 serine-type endopeptidase inhibitor activity // GO:0004867 serine-type endopeptidase inhibitor activity // GO:0030414 peptidase inhibitor activity	---	peptidase inhibitor 3, skin-derived	chr20	+	45174876	45176544	-2.9554	4.3896e-07	0.0011464	0.60731	0.343143	0.732837
TC2000008310.hg.1	TRMT6	GO:0006400 tRNA modification // GO:0008033 tRNA processing // GO:0010467 gene expression // GO:0030488 tRNA methylation // GO:0008033 tRNA processing	GO:0005654 nucleoplasm // GO:0031515 tRNA (m1A) methyltransferase complex // GO:0005634 nucleus	GO:0044822 poly(A) RNA binding	---	tRNA methyltransferase 6	chr20	-	5937235	5950558	-0.502708	0.00639511	0.170815	-0.0763218	0.726975	0.914197
TC2000008318.hg.1	FERMT1	GO:0007155 cell adhesion // GO:0043616 keratinocyte proliferation // GO:0051546 keratinocyte migration // GO:0090162 establishment of epithelial cell polarity // GO:0007155 cell adhesion	GO:0005829 cytosol // GO:0005925 focal adhesion // GO:0030054 cell junction // GO:0031941 filamentous actin // GO:0032587 ruffle membrane // GO:0005737 cytoplasm // GO:0005856 cytoskeleton // GO:0005886 plasma membrane // GO:0016020 membrane // GO:0030054 cell junction // GO:0042995 cell projection	---	---	fermitin family member 1	chr20	-	6074845	6123544	-0.510863	0.0221639	0.262525	-0.204211	0.445982	0.782702
TC2000009216.hg.1	SLPI	GO:0006955 immune response // GO:0010951 negative regulation of endopeptidase activity // GO:0019731 antibacterial humoral response // GO:0019731 antibacterial humoral response // GO:0032091 negative regulation of protein binding // GO:0032496 response to lipopolysaccharide // GO:0045071 negative regulation of viral genome replication // GO:0045087 innate immune response // GO:0002376 immune syst…	GO:0005615 extracellular space // GO:0031012 extracellular matrix // GO:0070062 extracellular exosome // GO:0005576 extracellular region	GO:0004866 endopeptidase inhibitor activity // GO:0004867 serine-type endopeptidase inhibitor activity // GO:0005515 protein binding // GO:0019899 enzyme binding // GO:0004866 endopeptidase inhibitor activity // GO:0004867 serine-type endopeptidase inhibitor activity // GO:0030414 peptidase inhibitor activity	---	secretory leukocyte peptidase inhibitor	chr20	-	45252238	45254565	-1.59734	4.33532e-07	0.0011464	0.263225	0.44623	0.782702
TC2000009522.hg.1	CYP24A1	GO:0001649 osteoblast differentiation // GO:0006766 vitamin metabolic process // GO:0006805 xenobiotic metabolic process // GO:0008202 steroid metabolic process // GO:0033280 response to vitamin D // GO:0042359 vitamin D metabolic process // GO:0042369 vitamin D catabolic process // GO:0044281 small molecule metabolic process // GO:0055114 oxidation-reduction process // GO:0070561 vitamin D recep…	GO:0005634 nucleus // GO:0005654 nucleoplasm // GO:0005739 mitochondrion // GO:0005743 mitochondrial inner membrane // GO:0005886 plasma membrane // GO:0005739 mitochondrion	GO:0005506 iron ion binding // GO:0008403 25-hydroxycholecalciferol-24-hydroxylase activity // GO:0016491 oxidoreductase activity // GO:0020037 heme binding // GO:0030342 1-alpha,25-dihydroxyvitamin D3 24-hydroxylase activity // GO:0004497 monooxygenase activity // GO:0016491 oxidoreductase activity // GO:0016705 oxidoreductase activity, acting on paired donors, with incorporation or reduction of…	---	cytochrome P450, family 24, subfamily A, polypeptide 1	chr20	-	54153449	54173977	-0.925182	0.000183536	0.0368714	0.21243	0.456422	0.786781
TC2000009915.hg.1	C20orf24	GO:0008150 biological_process // GO:0000122 negative regulation of transcription from RNA polymerase II promoter // GO:0000122 negative regulation of transcription from RNA polymerase II promoter // GO:0006351 transcription, DNA-templated // GO:0006351 transcription, DNA-templated // GO:0006355 regulation of transcription, DNA-templated // GO:0006355 regulation of transcription, DNA-templated // …	GO:0005575 cellular_component // GO:0005634 nucleus // GO:0005634 nucleus // GO:0005654 nucleoplasm // GO:0005654 nucleoplasm	GO:0003674 molecular_function // GO:0003677 DNA binding // GO:0003700 transcription factor activity, sequence-specific DNA binding	---	chromosome 20 open reading frame 24	chr20	+	36605734	36612557	-0.586221	0.00331258	0.13284	-0.00057347	0.998055	0.998986
TC2000009916.hg.1	TGIF2-C20orf24	GO:0008150 biological_process // GO:0000122 negative regulation of transcription from RNA polymerase II promoter // GO:0000122 negative regulation of transcription from RNA polymerase II promoter // GO:0006351 transcription, DNA-templated // GO:0006351 transcription, DNA-templated // GO:0006355 regulation of transcription, DNA-templated // GO:0006355 regulation of transcription, DNA-templated // …	GO:0005575 cellular_component // GO:0005634 nucleus // GO:0005634 nucleus // GO:0005654 nucleoplasm // GO:0005654 nucleoplasm // GO:0005739 mitochondrion // GO:0016020 membrane // GO:0016021 integral component of membrane	GO:0003674 molecular_function // GO:0003677 DNA binding // GO:0003700 transcription factor activity, sequence-specific DNA binding	---	TGIF2-C20orf24 readthrough	chr20	+	36574553	36612557	-0.694801	0.00323422	0.130883	0.037245	0.893462	0.970187
TC2000010006.hg.1	EIF6	GO:0000054 ribosomal subunit export from nucleus // GO:0006413 translational initiation // GO:0042256 mature ribosome assembly // GO:0042273 ribosomal large subunit biogenesis // GO:0006412 translation // GO:0042254 ribosome biogenesis // GO:0042256 mature ribosome assembly // GO:0007229 integrin-mediated signaling pathway	GO:0005634 nucleus // GO:0005638 lamin filament // GO:0005654 nucleoplasm // GO:0005730 nucleolus // GO:0005737 cytoplasm // GO:0070062 extracellular exosome // GO:0005634 nucleus // GO:0005634 nucleus // GO:0005737 cytoplasm // GO:0005882 intermediate filament	GO:0003743 translation initiation factor activity // GO:0005515 protein binding // GO:0043022 ribosome binding // GO:0043023 ribosomal large subunit binding // GO:0043022 ribosome binding	GenMAPP Translation_Factors	eukaryotic translation initiation factor 6	chr20	-	35278906	35284985	-0.599588	2.95569e-05	0.0116516	-0.169907	0.298212	0.713234
TC2100007140.hg.1	ETS2	GO:0000122 negative regulation of transcription from RNA polymerase II promoter // GO:0001501 skeletal system development // GO:0001712 ectodermal cell fate commitment // GO:0006351 transcription, DNA-templated // GO:0007498 mesoderm development // GO:0030154 cell differentiation // GO:0045893 positive regulation of transcription, DNA-templated // GO:0045944 positive regulation of transcription f…	GO:0005634 nucleus // GO:0005654 nucleoplasm // GO:0005654 nucleoplasm // GO:0005737 cytoplasm // GO:0005886 plasma membrane // GO:0005634 nucleus	GO:0000978 RNA polymerase II core promoter proximal region sequence-specific DNA binding // GO:0001078 transcriptional repressor activity, RNA polymerase II core promoter proximal region sequence-specific binding // GO:0003677 DNA binding // GO:0003700 transcription factor activity, sequence-specific DNA binding // GO:0005515 protein binding // GO:0035259 glucocorticoid receptor binding // GO:000…	GenMAPP Smooth_muscle_contraction	v-ets avian erythroblastosis virus E26 oncogene homolog 2	chr21	+	38805307	38824955	-0.547143	0.000466388	0.0532472	-0.24938	0.172508	0.651406
TC2100008030.hg.1	RCAN1	GO:0006355 regulation of transcription, DNA-templated // GO:0007165 signal transduction // GO:0007417 central nervous system development // GO:0008015 blood circulation // GO:0033173 calcineurin-NFAT signaling cascade // GO:0050790 regulation of catalytic activity // GO:0070884 regulation of calcineurin-NFAT signaling cascade // GO:0019722 calcium-mediated signaling // GO:0050790 regulation of ca…	GO:0005634 nucleus // GO:0005737 cytoplasm // GO:0005737 cytoplasm // GO:0005622 intracellular	GO:0003677 DNA binding // GO:0003700 transcription factor activity, sequence-specific DNA binding // GO:0005515 protein binding // GO:0008597 calcium-dependent protein serine/threonine phosphatase regulator activity // GO:0042802 identical protein binding // GO:0008597 calcium-dependent protein serine/threonine phosphatase regulator activity	---	regulator of calcineurin 1	chr21	-	34513142	34615142	-1.1214	2.66183e-06	0.00308964	0.0841278	0.750771	0.922698
TC2100008164.hg.1	PSMG1	GO:0021930 cerebellar granule cell precursor proliferation // GO:0043248 proteasome assembly // GO:0080129 proteasome core complex assembly // GO:0043248 proteasome assembly // GO:0080129 proteasome core complex assembly // GO:0080129 proteasome core complex assembly	GO:0005634 nucleus // GO:0005654 nucleoplasm // GO:0005737 cytoplasm // GO:0005783 endoplasmic reticulum // GO:0005794 Golgi apparatus // GO:0005737 cytoplasm // GO:0005783 endoplasmic reticulum	GO:0005515 protein binding // GO:0070628 proteasome binding // GO:0070628 proteasome binding // GO:0070628 proteasome binding	---	proteasome (prosome, macropain) assembly chaperone 1	chr21	-	39174769	39183851	-0.602439	0.000196289	0.03742	-0.00132516	0.994323	0.998049
TC2100008297.hg.1	SIK1	GO:0002028 regulation of sodium ion transport // GO:0002028 regulation of sodium ion transport // GO:0006468 protein phosphorylation // GO:0006468 protein phosphorylation // GO:0007049 cell cycle // GO:0007346 regulation of mitotic cell cycle // GO:0010830 regulation of myotube differentiation // GO:0010868 negative regulation of triglyceride biosynthetic process // GO:0032792 negative regulation…	GO:0005634 nucleus // GO:0005737 cytoplasm // GO:0005737 cytoplasm // GO:0005634 nucleus // GO:0005737 cytoplasm	GO:0000287 magnesium ion binding // GO:0000287 magnesium ion binding // GO:0004674 protein serine/threonine kinase activity // GO:0005515 protein binding // GO:0005524 ATP binding // GO:0005524 ATP binding // GO:0008140 cAMP response element binding protein binding // GO:0019901 protein kinase binding // GO:0071889 14-3-3 protein binding // GO:0000287 magnesium ion binding // GO:0004672 protein k…	---	salt-inducible kinase 1	chr21	-	43414515	43427128	-0.579621	0.0189367	0.24946	-0.266215	0.368893	0.748795
TC2100008510.hg.1	KCNJ15	GO:0006813 potassium ion transport // GO:0007268 synaptic transmission // GO:0010107 potassium ion import // GO:0034765 regulation of ion transmembrane transport // GO:0006810 transport // GO:0006811 ion transport // GO:0006813 potassium ion transport // GO:0010107 potassium ion import // GO:0034765 regulation of ion transmembrane transport // GO:0034765 regulation of ion transmembrane transport …	GO:0005886 plasma membrane // GO:0005887 integral component of plasma membrane // GO:0005886 plasma membrane // GO:0016020 membrane // GO:0016021 integral component of membrane	GO:0005242 inward rectifier potassium channel activity // GO:0005515 protein binding // GO:0005242 inward rectifier potassium channel activity // GO:0005244 voltage-gated ion channel activity // GO:0005267 potassium channel activity	---	potassium channel, inwardly rectifying subfamily J, member 15	chr21	+	38157034	38307357	-0.699881	0.00420888	0.14559	0.309271	0.28664	0.708646
TC2200006641.hg.1	RANBP1	GO:0007165 signal transduction // GO:0016032 viral process // GO:0043547 positive regulation of GTPase activity // GO:0046907 intracellular transport // GO:0050790 regulation of catalytic activity // GO:0007051 spindle organization // GO:0010976 positive regulation of neuron projection development // GO:0035690 cellular response to drug // GO:0046604 positive regulation of mitotic centrosome sepa…	GO:0005634 nucleus // GO:0005635 nuclear envelope // GO:0005737 cytoplasm // GO:0005737 cytoplasm // GO:0005622 intracellular // GO:0005634 nucleus // GO:0005737 cytoplasm // GO:0005813 centrosome // GO:0032838 cell projection cytoplasm	GO:0005092 GDP-dissociation inhibitor activity // GO:0005096 GTPase activator activity // GO:0008536 Ran GTPase binding	---	RAN binding protein 1	chr22	+	20115938	20127357	-0.680838	8.94695e-05	0.0256067	-0.070669	0.722257	0.91223
TC2200007906.hg.1	BID	GO:0001836 release of cytochrome c from mitochondria // GO:0006626 protein targeting to mitochondrion // GO:0006915 apoptotic process // GO:0006919 activation of cysteine-type endopeptidase activity involved in apoptotic process // GO:0007420 brain development // GO:0008625 extrinsic apoptotic signaling pathway via death domain receptors // GO:0008637 apoptotic mitochondrial changes // GO:0012501…	GO:0005739 mitochondrion // GO:0005741 mitochondrial outer membrane // GO:0005829 cytosol // GO:0016020 membrane // GO:0032592 integral component of mitochondrial membrane // GO:0070062 extracellular exosome // GO:0005737 cytoplasm // GO:0005739 mitochondrion // GO:0005829 cytosol // GO:0016020 membrane // GO:0031966 mitochondrial membrane	GO:0005123 death receptor binding // GO:0005515 protein binding // GO:0031625 ubiquitin protein ligase binding	GenMAPP Apoptosis // GenMAPP Apoptosis_GenMAPP	BH3 interacting domain death agonist	chr22	-	17734138	17774770	-0.588941	0.0013555	0.0907658	-0.111556	0.604412	0.863443
TC2200009235.hg.1	SNRPD3	GO:0000245 spliceosomal complex assembly // GO:0000387 spliceosomal snRNP assembly // GO:0000387 spliceosomal snRNP assembly // GO:0000398 mRNA splicing, via spliceosome // GO:0000398 mRNA splicing, via spliceosome // GO:0006366 transcription from RNA polymerase II promoter // GO:0006369 termination of RNA polymerase II transcription // GO:0006479 protein methylation // GO:0008334 histone mRNA me…	GO:0000243 commitment complex // GO:0005654 nucleoplasm // GO:0005654 nucleoplasm // GO:0005681 spliceosomal complex // GO:0005682 U5 snRNP // GO:0005683 U7 snRNP // GO:0005685 U1 snRNP // GO:0005686 U2 snRNP // GO:0005687 U4 snRNP // GO:0005689 U12-type spliceosomal complex // GO:0005697 telomerase holoenzyme complex // GO:0005737 cytoplasm // GO:0005829 cytosol // GO:0005829 cytosol // GO:00305…	GO:0005515 protein binding // GO:0019899 enzyme binding // GO:0044822 poly(A) RNA binding // GO:0071208 histone pre-mRNA DCP binding // GO:0003723 RNA binding // GO:0071208 histone pre-mRNA DCP binding	GenMAPP mRNA_processing_Reactome // GenMAPP mRNA_processing_binding_Reactome	small nuclear ribonucleoprotein D3 polypeptide	chr22	+	24555503	24582052	-0.509416	0.0061183	0.169111	-0.209806	0.34246	0.732837

## Sheet: non Responders
AffyID	Symbol	GOBP	GOCC	GOMF	pathway	Description	Chrom	Strand	Start	Stop	logFC (AK-POST_resp vs AK-PRE_resp)	P.Value (AK-POST_resp vs AK-PRE_resp)	adj.P.Val (AK-POST_resp vs AK-PRE_resp)	logFC (AK-POST_non-resp vs AK-PRE_non-resp)	P.Value (AK-POST_non-resp vs AK-PRE_non-resp)	adj.P.Val (AK-POST_non-resp vs AK-PRE_non-resp)
TC0100008621.hg.1	LEPR	GO:0006112 energy reserve metabolic process // GO:0007166 cell surface receptor signaling pathway // GO:0007275 multicellular organismal development // GO:0008203 cholesterol metabolic process // GO:0019221 cytokine-mediated signaling pathway // GO:0045721 negative regulation of gluconeogenesis // GO:0051346 negative regulation of hydrolase activity	GO:0005576 extracellular region // GO:0005886 plasma membrane // GO:0016021 integral component of membrane // GO:0043235 receptor complex // GO:0005886 plasma membrane // GO:0016020 membrane	GO:0004888 transmembrane signaling receptor activity // GO:0004896 cytokine receptor activity // GO:0005515 protein binding // GO:0042802 identical protein binding	---	leptin receptor	chr1	+	65420448	65641615	0.253326	0.201814	0.53185	-0.495029	0.0439277	0.623468
TC0100009621.hg.1	PHGDH	GO:0006541 glutamine metabolic process // GO:0006544 glycine metabolic process // GO:0006564 L-serine biosynthetic process // GO:0006566 threonine metabolic process // GO:0007420 brain development // GO:0008652 cellular amino acid biosynthetic process // GO:0009070 serine family amino acid biosynthetic process // GO:0009448 gamma-aminobutyric acid metabolic process // GO:0010468 regulation of gen…	GO:0005829 cytosol // GO:0043209 myelin sheath // GO:0070062 extracellular exosome	GO:0004617 phosphoglycerate dehydrogenase activity // GO:0009055 electron carrier activity // GO:0051287 NAD binding // GO:0004617 phosphoglycerate dehydrogenase activity // GO:0016491 oxidoreductase activity // GO:0016616 oxidoreductase activity, acting on the CH-OH group of donors, NAD or NADP as acceptor	HumanCyc SERSYN-PWY // HumanCyc CYSTEINE-SYN2-PWY	phosphoglycerate dehydrogenase	chr1	+	119659798	119744226	0.115933	0.541356	0.786359	-0.541902	0.0225047	0.618744
TC0100009934.hg.1	ANXA9	GO:0007268 synaptic transmission // GO:0016337 single organismal cell-cell adhesion	GO:0005829 cytosol // GO:0009986 cell surface // GO:0070062 extracellular exosome	GO:0001786 phosphatidylserine binding // GO:0005509 calcium ion binding // GO:0005515 protein binding // GO:0005543 phospholipid binding // GO:0005544 calcium-dependent phospholipid binding // GO:0015464 acetylcholine receptor activity // GO:0042803 protein homodimerization activity	---	annexin A9	chr1	+	150982017	150995638	-0.28518	0.217979	0.547664	-0.599487	0.0367928	0.618744
TC0100009936.hg.1	BNIPL	GO:0006915 apoptotic process // GO:0008285 negative regulation of cell proliferation // GO:0040009 regulation of growth rate // GO:0006915 apoptotic process	GO:0005634 nucleus // GO:0005829 cytosol	GO:0005515 protein binding // GO:0042802 identical protein binding	---	BCL2/adenovirus E1B 19kD interacting protein like	chr1	+	151036553	151047600	-0.225196	0.297517	0.615233	-0.752332	0.00577221	0.618744
TC0100009959.hg.1	TUFT1	GO:0030282 bone mineralization // GO:0035556 intracellular signal transduction // GO:0042476 odontogenesis // GO:0031214 biomineral tissue development // GO:0035556 intracellular signal transduction	GO:0005576 extracellular region // GO:0005737 cytoplasm // GO:0005576 extracellular region	GO:0005515 protein binding // GO:0030345 structural constituent of tooth enamel	---	tuftelin 1	chr1	+	151540305	151583583	-0.101612	0.570689	0.800607	-0.546221	0.0151743	0.618744
TC0100009998.hg.1	LCE2D	GO:0018149 peptide cross-linking // GO:0030216 keratinocyte differentiation // GO:0031424 keratinization // GO:0008544 epidermis development // GO:0018149 peptide cross-linking // GO:0030216 keratinocyte differentiation	GO:0001533 cornified envelope // GO:0005737 cytoplasm // GO:0001533 cornified envelope // GO:0005737 cytoplasm	GO:0005198 structural molecule activity // GO:0005515 protein binding // GO:0005198 structural molecule activity	---	late cornified envelope 2D	chr1	+	152663396	152664659	-0.353975	0.1638	0.492795	-0.960462	0.00278865	0.618744
TC0100009999.hg.1	LCE2C	GO:0018149 peptide cross-linking // GO:0030216 keratinocyte differentiation // GO:0031424 keratinization // GO:0008544 epidermis development // GO:0018149 peptide cross-linking // GO:0030216 keratinocyte differentiation	GO:0001533 cornified envelope // GO:0005737 cytoplasm // GO:0001533 cornified envelope // GO:0005737 cytoplasm	GO:0005198 structural molecule activity // GO:0005198 structural molecule activity	---	late cornified envelope 2C	chr1	+	152675295	152676574	-0.566654	0.0885541	0.399757	-1.13258	0.0064495	0.618744
TC0100010000.hg.1	LCE2B	GO:0008544 epidermis development // GO:0018149 peptide cross-linking // GO:0030216 keratinocyte differentiation // GO:0031424 keratinization // GO:0008544 epidermis development // GO:0018149 peptide cross-linking // GO:0030216 keratinocyte differentiation	GO:0001533 cornified envelope // GO:0005737 cytoplasm // GO:0001533 cornified envelope // GO:0005575 cellular_component // GO:0005737 cytoplasm	GO:0005198 structural molecule activity // GO:0003674 molecular_function // GO:0005198 structural molecule activity	---	late cornified envelope 2B	chr1	+	152686123	152687401	-0.363033	0.190539	0.520857	-1.04297	0.00293379	0.618744
TC0100010003.hg.1	C1orf68	GO:0008544 epidermis development // GO:0018149 peptide cross-linking // GO:0030216 keratinocyte differentiation // GO:0018149 peptide cross-linking // GO:0030216 keratinocyte differentiation	GO:0001533 cornified envelope // GO:0005737 cytoplasm // GO:0070062 extracellular exosome // GO:0001533 cornified envelope // GO:0005737 cytoplasm	GO:0005198 structural molecule activity // GO:0003674 molecular_function // GO:0005198 structural molecule activity	---	chromosome 1 open reading frame 68	chr1	+	152719522	152720470	0.180729	0.566059	0.798344	-1.24797	0.00190709	0.618744
TC0100010006.hg.1	KPRP	---	GO:0005737 cytoplasm // GO:0070062 extracellular exosome	---	---	keratinocyte proline-rich protein	chr1	+	152758030	152762053	-0.42259	0.114814	0.437061	-1.03153	0.00229668	0.618744
TC0100010007.hg.1	LCE1F	GO:0018149 peptide cross-linking // GO:0030216 keratinocyte differentiation // GO:0031424 keratinization // GO:0008544 epidermis development // GO:0018149 peptide cross-linking // GO:0030216 keratinocyte differentiation	GO:0001533 cornified envelope // GO:0005737 cytoplasm // GO:0001533 cornified envelope // GO:0005737 cytoplasm	GO:0005198 structural molecule activity // GO:0005198 structural molecule activity	---	late cornified envelope 1F	chr1	+	152776372	152776969	-0.461096	0.123207	0.448562	-0.86821	0.0194077	0.618744
TC0100010010.hg.1	LCE1A	GO:0018149 peptide cross-linking // GO:0030216 keratinocyte differentiation // GO:0031424 keratinization // GO:0008544 epidermis development // GO:0018149 peptide cross-linking // GO:0030216 keratinocyte differentiation	GO:0001533 cornified envelope // GO:0005737 cytoplasm // GO:0001533 cornified envelope // GO:0005737 cytoplasm	GO:0005198 structural molecule activity // GO:0005198 structural molecule activity	---	late cornified envelope 1A	chr1	+	152827473	152828097	-0.271248	0.367184	0.670952	-0.968773	0.0103641	0.618744
TC0100010011.hg.1	LCE6A	GO:0031424 keratinization	---	---	---	late cornified envelope 6A	chr1	+	152842854	152843983	-0.459835	0.181473	0.51152	-0.950119	0.0262134	0.618744
TC0100010028.hg.1	LOR	GO:0018149 peptide cross-linking // GO:0030216 keratinocyte differentiation // GO:0031424 keratinization	GO:0001533 cornified envelope // GO:0005654 nucleoplasm // GO:0005737 cytoplasm // GO:0001533 cornified envelope // GO:0005634 nucleus // GO:0005737 cytoplasm	GO:0005198 structural molecule activity // GO:0005200 structural constituent of cytoskeleton // GO:0005515 protein binding // GO:0030280 structural constituent of epidermis // GO:0030674 protein binding, bridging	---	loricrin	chr1	+	153259700	153262128	-0.325047	0.339432	0.650335	-0.899518	0.0336331	0.618744
TC0100010755.hg.1	RALGPS2	GO:0007264 small GTPase mediated signal transduction // GO:0032485 regulation of Ral protein signal transduction // GO:0043547 positive regulation of GTPase activity	GO:0005737 cytoplasm // GO:0005886 plasma membrane // GO:0016020 membrane	GO:0005085 guanyl-nucleotide exchange factor activity	---	Ral GEF with PH domain and SH3 binding motif 2	chr1	+	178725147	178921842	-0.0798573	0.689968	0.861777	-0.52231	0.0365266	0.618744
TC0100011364.hg.1	SRGAP2	GO:0003363 lamellipodium assembly involved in ameboidal cell migration // GO:0007264 small GTPase mediated signal transduction // GO:0007411 axon guidance // GO:0008283 cell proliferation // GO:0021816 extension of a leading process involved in cell motility in cerebral cortex radial glia guided migration // GO:0034446 substrate adhesion-dependent cell spreading // GO:0043547 positive regulation …	GO:0005634 nucleus // GO:0005829 cytosol // GO:0005829 cytosol // GO:0005886 plasma membrane // GO:0014069 postsynaptic density // GO:0030027 lamellipodium // GO:0030054 cell junction // GO:0044327 dendritic spine head // GO:0045211 postsynaptic membrane // GO:0045335 phagocytic vesicle // GO:0005737 cytoplasm // GO:0005886 plasma membrane // GO:0014069 postsynaptic density // GO:0016020 membrane…	GO:0005096 GTPase activator activity // GO:0005096 GTPase activator activity // GO:0005515 protein binding // GO:0042803 protein homodimerization activity // GO:0048365 Rac GTPase binding // GO:0042803 protein homodimerization activity // GO:0046982 protein heterodimerization activity // GO:0005096 GTPase activator activity	---	SLIT-ROBO Rho GTPase activating protein 2	chr1	+	206203345	206464443	0.301703	0.148558	0.475826	-0.560708	0.030235	0.618744
TC0100011736.hg.1	DEGS1	GO:0006636 unsaturated fatty acid biosynthetic process // GO:0006665 sphingolipid metabolic process // GO:0030148 sphingolipid biosynthetic process // GO:0044281 small molecule metabolic process // GO:0046513 ceramide biosynthetic process // GO:0055114 oxidation-reduction process // GO:0006629 lipid metabolic process // GO:0006631 fatty acid metabolic process // GO:0006633 fatty acid biosynthetic…	GO:0005739 mitochondrion // GO:0005783 endoplasmic reticulum // GO:0005789 endoplasmic reticulum membrane // GO:0005887 integral component of plasma membrane // GO:0016020 membrane // GO:0005783 endoplasmic reticulum // GO:0005789 endoplasmic reticulum membrane // GO:0016020 membrane // GO:0016021 integral component of membrane	GO:0009055 electron carrier activity // GO:0042284 sphingolipid delta-4 desaturase activity // GO:0016491 oxidoreductase activity	---	delta(4)-desaturase, sphingolipid 1	chr1	+	224175756	224193441	0.114448	0.599922	0.816663	-0.705209	0.0102821	0.618744
TC0100012278.hg.1	SCCPDH	GO:0055114 oxidation-reduction process	GO:0005634 nucleus // GO:0005739 mitochondrion // GO:0005811 lipid particle // GO:0016020 membrane // GO:0030496 midbody	GO:0016491 oxidoreductase activity	---	saccharopine dehydrogenase (putative)	chr1	+	246724047	246768138	0.0965098	0.613355	0.823784	-0.556241	0.0201049	0.618744
TC0100012818.hg.1	CTNNBIP1	GO:0001658 branching involved in ureteric bud morphogenesis // GO:0002528 regulation of vascular permeability involved in acute inflammatory response // GO:0009952 anterior/posterior pattern specification // GO:0016055 Wnt signaling pathway // GO:0030178 negative regulation of Wnt signaling pathway // GO:0032091 negative regulation of protein binding // GO:0043392 negative regulation of DNA bindi…	GO:0005634 nucleus // GO:0005654 nucleoplasm // GO:0005737 cytoplasm // GO:0005829 cytosol // GO:0030877 beta-catenin destruction complex // GO:0005634 nucleus // GO:0005737 cytoplasm	GO:0005515 protein binding // GO:0008013 beta-catenin binding // GO:0070016 armadillo repeat domain binding // GO:0008013 beta-catenin binding	---	catenin, beta interacting protein 1	chr1	-	9767019	9910336	-0.0812242	0.619662	0.827832	-0.522851	0.0111455	0.618744
TC0100013246.hg.1	WNT4	GO:0001658 branching involved in ureteric bud morphogenesis // GO:0001822 kidney development // GO:0001837 epithelial to mesenchymal transition // GO:0001838 embryonic epithelial tube formation // GO:0001889 liver development // GO:0006702 androgen biosynthetic process // GO:0008584 male gonad development // GO:0008584 male gonad development // GO:0008585 female gonad development // GO:0009267 ce…	GO:0005576 extracellular region // GO:0005578 proteinaceous extracellular matrix // GO:0005615 extracellular space // GO:0005737 cytoplasm // GO:0005788 endoplasmic reticulum lumen // GO:0005796 Golgi lumen // GO:0005886 plasma membrane // GO:0009986 cell surface // GO:0030666 endocytic vesicle membrane // GO:0070062 extracellular exosome // GO:0005576 extracellular region // GO:0009986 cell surf…	GO:0003714 transcription corepressor activity // GO:0005109 frizzled binding // GO:0048018 receptor agonist activity // GO:0003714 transcription corepressor activity // GO:0005102 receptor binding // GO:0005109 frizzled binding // GO:0005109 frizzled binding	GenMAPP Wnt_signaling	wingless-type MMTV integration site family, member 4	chr1	-	22117305	22143969	-0.150118	0.358897	0.664606	-0.711955	0.000703806	0.605063
TC0100013763.hg.1	POU3F1	GO:0006351 transcription, DNA-templated // GO:0008366 axon ensheathment // GO:0010628 positive regulation of gene expression // GO:0022011 myelination in peripheral nervous system // GO:0030216 keratinocyte differentiation // GO:0030900 forebrain development // GO:0045893 positive regulation of transcription, DNA-templated // GO:0045944 positive regulation of transcription from RNA polymerase II …	GO:0005634 nucleus // GO:0005667 transcription factor complex // GO:0005634 nucleus	GO:0001105 RNA polymerase II transcription coactivator activity // GO:0003700 transcription factor activity, sequence-specific DNA binding // GO:0043565 sequence-specific DNA binding // GO:0003677 DNA binding // GO:0003700 transcription factor activity, sequence-specific DNA binding // GO:0043565 sequence-specific DNA binding	---	POU class 3 homeobox 1	chr1	-	38043827	38046794	0.286447	0.0580114	0.350704	-0.551206	0.0035685	0.618744
TC0100014927.hg.1	EVI5	GO:0007049 cell cycle // GO:0007275 multicellular organismal development // GO:0008283 cell proliferation // GO:0042147 retrograde transport, endosome to Golgi // GO:0043547 positive regulation of GTPase activity // GO:0043547 positive regulation of GTPase activity // GO:0051301 cell division // GO:1902017 regulation of cilium assembly // GO:0043087 regulation of GTPase activity	GO:0005634 nucleus // GO:0005794 Golgi apparatus // GO:0005815 microtubule organizing center // GO:0005819 spindle // GO:0005829 cytosol // GO:0043231 intracellular membrane-bounded organelle // GO:0005737 cytoplasm // GO:0005856 cytoskeleton	GO:0005096 GTPase activator activity // GO:0005515 protein binding // GO:0017137 Rab GTPase binding // GO:0005096 GTPase activator activity	---	ecotropic viral integration site 5	chr1	-	92508696	92792404	0.102823	0.556136	0.794051	-0.574009	0.00912608	0.618744
TC0100015155.hg.1	VAV3	GO:0001525 angiogenesis // GO:0006906 vesicle fusion // GO:0006974 cellular response to DNA damage stimulus // GO:0007229 integrin-mediated signaling pathway // GO:0007264 small GTPase mediated signal transduction // GO:0007411 axon guidance // GO:0007596 blood coagulation // GO:0008361 regulation of cell size // GO:0009967 positive regulation of signal transduction // GO:0030032 lamellipodium as…	GO:0005829 cytosol // GO:0005886 plasma membrane // GO:0070062 extracellular exosome // GO:0005737 cytoplasm // GO:0005622 intracellular	GO:0005070 SH3/SH2 adaptor activity // GO:0005085 guanyl-nucleotide exchange factor activity // GO:0005085 guanyl-nucleotide exchange factor activity // GO:0005096 GTPase activator activity // GO:0005154 epidermal growth factor receptor binding // GO:0005515 protein binding // GO:0030676 Rac guanyl-nucleotide exchange factor activity // GO:0046872 metal ion binding // GO:0005085 guanyl-nucleotide…	GenMAPP Integrin-mediated_cell_adhesion_KEGG	vav 3 guanine nucleotide exchange factor	chr1	-	107571160	107965144	0.0350304	0.869933	0.946538	-0.646954	0.0160844	0.618744
TC0100015180.hg.1	WDR47	GO:0007275 multicellular organismal development	GO:0005737 cytoplasm // GO:0005874 microtubule // GO:0005856 cytoskeleton	GO:0005515 protein binding	---	WD repeat domain 47	chr1	-	108970214	109042228	-0.11401	0.532321	0.781371	-0.712577	0.00219855	0.618744
TC0100015591.hg.1	PIAS3	GO:0006351 transcription, DNA-templated // GO:0006355 regulation of transcription, DNA-templated // GO:0009725 response to hormone // GO:0010628 positive regulation of gene expression // GO:0016925 protein sumoylation // GO:0016925 protein sumoylation // GO:0033234 negative regulation of protein sumoylation // GO:0033235 positive regulation of protein sumoylation // GO:0045838 positive regulation…	GO:0005634 nucleus // GO:0005737 cytoplasm // GO:0030425 dendrite // GO:0045202 synapse	GO:0005515 protein binding // GO:0008022 protein C-terminus binding // GO:0008270 zinc ion binding // GO:0015459 potassium channel regulator activity // GO:0016874 ligase activity // GO:0019789 SUMO transferase activity // GO:0019899 enzyme binding // GO:0047485 protein N-terminus binding // GO:0008022 protein C-terminus binding // GO:0046872 metal ion binding // GO:0051059 NF-kappaB binding	---	protein inhibitor of activated STAT 3	chr1	-	145848522	145859836	-0.241031	0.125285	0.450296	-0.596222	0.00265293	0.618744
TC0100015815.hg.1	THEM5	GO:0006631 fatty acid metabolic process // GO:0019432 triglyceride biosynthetic process // GO:0035336 long-chain fatty-acyl-CoA metabolic process // GO:0035338 long-chain fatty-acyl-CoA biosynthetic process // GO:0035965 cardiolipin acyl-chain remodeling // GO:0044255 cellular lipid metabolic process // GO:0044281 small molecule metabolic process // GO:0006629 lipid metabolic process // GO:003596…	GO:0005759 mitochondrial matrix // GO:0005759 mitochondrial matrix // GO:0005739 mitochondrion // GO:0005759 mitochondrial matrix	GO:0005515 protein binding // GO:0016290 palmitoyl-CoA hydrolase activity // GO:0016290 palmitoyl-CoA hydrolase activity // GO:0016787 hydrolase activity	---	thioesterase superfamily member 5	chr1	-	151847101	151853697	0.0900316	0.745884	0.888601	-0.935376	0.00769491	0.618744
TC0100015840.hg.1	LCE1C	GO:0018149 peptide cross-linking // GO:0030216 keratinocyte differentiation // GO:0031424 keratinization // GO:0008544 epidermis development	GO:0001533 cornified envelope // GO:0005737 cytoplasm	GO:0005198 structural molecule activity	---	late cornified envelope 1C	chr1	-	152804835	152806631	-0.103767	0.555647	0.793745	-0.570649	0.0100636	0.618744
TC0100015854.hg.1	PGLYRP3	GO:0002221 pattern recognition receptor signaling pathway // GO:0009253 peptidoglycan catabolic process // GO:0016045 detection of bacterium // GO:0032689 negative regulation of interferon-gamma production // GO:0032827 negative regulation of natural killer cell differentiation involved in immune response // GO:0044117 growth of symbiont in host // GO:0045087 innate immune response // GO:0050830 …	GO:0005576 extracellular region // GO:0005622 intracellular // GO:0016020 membrane	GO:0008270 zinc ion binding // GO:0008745 N-acetylmuramoyl-L-alanine amidase activity // GO:0016019 peptidoglycan receptor activity // GO:0042834 peptidoglycan binding	---	peptidoglycan recognition protein 3	chr1	-	153297862	153310718	-0.354948	0.13785	0.464105	-0.615747	0.0373422	0.620072
TC0100016035.hg.1	ETV3	GO:0000122 negative regulation of transcription from RNA polymerase II promoter // GO:0006351 transcription, DNA-templated // GO:0006357 regulation of transcription from RNA polymerase II promoter // GO:0008285 negative regulation of cell proliferation // GO:0030154 cell differentiation // GO:0097011 cellular response to granulocyte macrophage colony-stimulating factor stimulus // GO:0006355 regu…	GO:0000790 nuclear chromatin // GO:0090571 RNA polymerase II transcription repressor complex // GO:0005634 nucleus // GO:0017053 transcriptional repressor complex	GO:0000977 RNA polymerase II regulatory region sequence-specific DNA binding // GO:0000981 RNA polymerase II transcription factor activity, sequence-specific DNA binding // GO:0001227 transcriptional repressor activity, RNA polymerase II transcription regulatory region sequence-specific binding // GO:0017151 DEAD/H-box RNA helicase binding // GO:0000981 RNA polymerase II transcription factor acti…	---	ets variant 3	chr1	-	157121191	157138591	-0.107372	0.482958	0.750609	-0.557809	0.00404118	0.618744
TC0100018239.hg.1	GIPC2	GO:0008150 biological_process	GO:0005737 cytoplasm // GO:0070062 extracellular exosome	GO:0005515 protein binding // GO:0003674 molecular_function	---	GIPC PDZ domain containing family, member 2	chr1	+	78044962	78138449	0.645792	0.00137727	0.0913499	-0.596376	0.0139636	0.618744
TC0100018293.hg.1	LCE5A	GO:0018149 peptide cross-linking // GO:0030216 keratinocyte differentiation // GO:0031424 keratinization // GO:0008544 epidermis development // GO:0018149 peptide cross-linking // GO:0030216 keratinocyte differentiation	GO:0001533 cornified envelope // GO:0005737 cytoplasm // GO:0001533 cornified envelope // GO:0005737 cytoplasm	GO:0005198 structural molecule activity // GO:0005198 structural molecule activity	---	late cornified envelope 5A	chr1	+	152510844	152512177	0.211436	0.307245	0.623533	-0.700702	0.00718761	0.618744
TC0100018296.hg.1	LCE1B	GO:0018149 peptide cross-linking // GO:0030216 keratinocyte differentiation // GO:0031424 keratinization // GO:0008544 epidermis development // GO:0018149 peptide cross-linking // GO:0030216 keratinocyte differentiation	GO:0001533 cornified envelope // GO:0005737 cytoplasm // GO:0001533 cornified envelope // GO:0005737 cytoplasm	GO:0005198 structural molecule activity // GO:0005515 protein binding // GO:0005198 structural molecule activity	---	late cornified envelope 1B	chr1	+	152811971	152813109	-0.106831	0.681138	0.85746	-0.684139	0.0349952	0.618744
TC0100018297.hg.1	LCE1B	GO:0018149 peptide cross-linking // GO:0030216 keratinocyte differentiation // GO:0031424 keratinization // GO:0008544 epidermis development // GO:0018149 peptide cross-linking // GO:0030216 keratinocyte differentiation	GO:0001533 cornified envelope // GO:0005737 cytoplasm // GO:0001533 cornified envelope // GO:0005737 cytoplasm	GO:0005198 structural molecule activity // GO:0005515 protein binding // GO:0005198 structural molecule activity	---	late cornified envelope 1B	chr1	+	152737518	152812800	-0.0045862	0.982716	0.994521	-0.666705	0.0123765	0.618744
TC0100018303.hg.1	EFNA3	GO:0007267 cell-cell signaling // GO:0007411 axon guidance // GO:0007411 axon guidance // GO:0048013 ephrin receptor signaling pathway // GO:0048013 ephrin receptor signaling pathway // GO:0048013 ephrin receptor signaling pathway // GO:0007411 axon guidance // GO:0048013 ephrin receptor signaling pathway	GO:0005576 extracellular region // GO:0005886 plasma membrane // GO:0005886 plasma membrane // GO:0005887 integral component of plasma membrane // GO:0031225 anchored component of membrane // GO:0005886 plasma membrane // GO:0005886 plasma membrane // GO:0016020 membrane	GO:0005005 transmembrane-ephrin receptor activity // GO:0005515 protein binding // GO:0046875 ephrin receptor binding	---	ephrin-A3	chr1	+	155078872	155087538	0.0890519	0.650767	0.842747	-0.545816	0.0265006	0.618744
TC0100018306.hg.1	CADM3	GO:0007156 homophilic cell adhesion via plasma membrane adhesion molecules // GO:0007156 homophilic cell adhesion via plasma membrane adhesion molecules // GO:0007157 heterophilic cell-cell adhesion via plasma membrane cell adhesion molecules // GO:0007157 heterophilic cell-cell adhesion via plasma membrane cell adhesion molecules // GO:0008037 cell recognition // GO:0008104 protein localization …	GO:0005886 plasma membrane // GO:0005887 integral component of plasma membrane // GO:0005911 cell-cell junction // GO:0005913 cell-cell adherens junction // GO:0005886 plasma membrane // GO:0005887 integral component of plasma membrane // GO:0005911 cell-cell junction // GO:0005913 cell-cell adherens junction // GO:0016020 membrane // GO:0016021 integral component of membrane // GO:0030054 cell j…	GO:0004872 receptor activity // GO:0005102 receptor binding // GO:0042803 protein homodimerization activity // GO:0042803 protein homodimerization activity // GO:0050839 cell adhesion molecule binding // GO:0004872 receptor activity // GO:0005102 receptor binding // GO:0042803 protein homodimerization activity // GO:0042803 protein homodimerization activity // GO:0050839 cell adhesion molecule bi…	---	cell adhesion molecule 3	chr1	+	159171587	159203313	0.177021	0.300254	0.617284	-0.515084	0.0159525	0.618744
TC0100018454.hg.1	ARHGAP29	GO:0007264 small GTPase mediated signal transduction // GO:0007266 Rho protein signal transduction // GO:0043547 positive regulation of GTPase activity // GO:0043547 positive regulation of GTPase activity // GO:0051056 regulation of small GTPase mediated signal transduction // GO:0007165 signal transduction // GO:0035556 intracellular signal transduction	GO:0005829 cytosol	GO:0005096 GTPase activator activity // GO:0030165 PDZ domain binding // GO:0046872 metal ion binding // GO:0005096 GTPase activator activity	---	Rho GTPase activating protein 29	chr1	-	94168907	94237751	0.263522	0.142044	0.468166	-0.720631	0.00154942	0.618744
TC0100018466.hg.1	DENND2C	GO:0043547 positive regulation of GTPase activity // GO:0043547 positive regulation of GTPase activity	---	GO:0017112 Rab guanyl-nucleotide exchange factor activity // GO:0005085 guanyl-nucleotide exchange factor activity	---	DENN/MADD domain containing 2C	chr1	-	114582848	114670422	-0.445988	0.0749206	0.379195	-0.68093	0.0275493	0.618744
TC0200007200.hg.1	LTBP1	GO:0007178 transmembrane receptor protein serine/threonine kinase signaling pathway // GO:0030198 extracellular matrix organization // GO:0035583 sequestering of TGFbeta in extracellular matrix	GO:0001527 microfibril // GO:0005576 extracellular region // GO:0005578 proteinaceous extracellular matrix // GO:0031012 extracellular matrix // GO:0043234 protein complex // GO:0005576 extracellular region // GO:0005578 proteinaceous extracellular matrix	GO:0005024 transforming growth factor beta-activated receptor activity // GO:0005509 calcium ion binding // GO:0005515 protein binding // GO:0050431 transforming growth factor beta binding // GO:0050436 microfibril binding // GO:0019838 growth factor binding	GenMAPP TGF_Beta_Signaling_Pathway	latent transforming growth factor beta binding protein 1	chr2	+	32946972	33399509	-0.0588585	0.776137	0.902712	-0.541076	0.0362417	0.618744
TC0200007477.hg.1	SOCS5	GO:0007173 epidermal growth factor receptor signaling pathway // GO:0007175 negative regulation of epidermal growth factor-activated receptor activity // GO:0007259 JAK-STAT cascade // GO:0009968 negative regulation of signal transduction // GO:0016049 cell growth // GO:0016567 protein ubiquitination // GO:0019221 cytokine-mediated signaling pathway // GO:0032436 positive regulation of proteasoma…	GO:0005622 intracellular	GO:0005154 epidermal growth factor receptor binding // GO:0005515 protein binding // GO:0030971 receptor tyrosine kinase binding	---	suppressor of cytokine signaling 5	chr2	+	46698952	46763129	0.136001	0.435991	0.721461	-0.525285	0.0163426	0.618744
TC0200008065.hg.1	TET3	GO:0006493 protein O-linked glycosylation // GO:0010467 gene expression // GO:0035511 oxidative DNA demethylation // GO:0040029 regulation of gene expression, epigenetic // GO:0044727 DNA demethylation of male pronucleus // GO:0045944 positive regulation of transcription from RNA polymerase II promoter // GO:0080111 DNA demethylation // GO:0080182 histone H3-K4 trimethylation // GO:0007275 multic…	GO:0001939 female pronucleus // GO:0001940 male pronucleus // GO:0005737 cytoplasm // GO:0001940 male pronucleus // GO:0005634 nucleus // GO:0005737 cytoplasm	GO:0003677 DNA binding // GO:0005515 protein binding // GO:0046872 metal ion binding // GO:0070579 methylcytosine dioxygenase activity // GO:0016491 oxidoreductase activity // GO:0016706 oxidoreductase activity, acting on paired donors, with incorporation or reduction of molecular oxygen, 2-oxoglutarate as one donor, and incorporation of one atom each of oxygen into both donors // GO:0051213 diox…	---	tet methylcytosine dioxygenase 3	chr2	+	73986404	74108176	-0.0019034	0.991776	0.997455	-0.558416	0.016094	0.618744
TC0200008291.hg.1	KDM3A	GO:0006325 chromatin organization // GO:0006351 transcription, DNA-templated // GO:0007290 spermatid nucleus elongation // GO:0009755 hormone-mediated signaling pathway // GO:0030521 androgen receptor signaling pathway // GO:0033169 histone H3-K9 demethylation // GO:0036123 histone H3-K9 dimethylation // GO:0045893 positive regulation of transcription, DNA-templated // GO:0045944 positive regulat…	GO:0005634 nucleus // GO:0005654 nucleoplasm // GO:0005654 nucleoplasm // GO:0005737 cytoplasm // GO:0016020 membrane // GO:0005634 nucleus	GO:0000976 transcription regulatory region sequence-specific DNA binding // GO:0001047 core promoter binding // GO:0003700 transcription factor activity, sequence-specific DNA binding // GO:0005506 iron ion binding // GO:0050681 androgen receptor binding // GO:0051213 dioxygenase activity // GO:0016491 oxidoreductase activity // GO:0046872 metal ion binding	---	lysine (K)-specific demethylase 3A	chr2	+	86440647	86492716	0.153554	0.435601	0.721158	-0.794331	0.00158568	0.618744
TC0200008300.hg.1	RMND5A	---	---	GO:0005515 protein binding	---	required for meiotic nuclear division 5 homolog A	chr2	+	86720173	86778041	-0.104109	0.591114	0.811762	-0.498923	0.0388725	0.620373
TC0200008663.hg.1	IL1R2	GO:0006955 immune response // GO:0019221 cytokine-mediated signaling pathway // GO:0019221 cytokine-mediated signaling pathway	GO:0005576 extracellular region // GO:0005886 plasma membrane // GO:0016021 integral component of membrane // GO:0005886 plasma membrane // GO:0016020 membrane	GO:0004908 interleukin-1 receptor activity // GO:0004910 interleukin-1, Type II, blocking receptor activity // GO:0005515 protein binding // GO:0004908 interleukin-1 receptor activity	---	interleukin 1 receptor, type II	chr2	+	101991844	102028544	-0.0819647	0.663065	0.848137	-0.562004	0.017275	0.618744
TC0200008942.hg.1	IL37	GO:0006954 inflammatory response // GO:0006955 immune response // GO:0019221 cytokine-mediated signaling pathway // GO:0006955 immune response // GO:0019221 cytokine-mediated signaling pathway	GO:0005576 extracellular region // GO:0005576 extracellular region // GO:0005615 extracellular space // GO:0005634 nucleus // GO:0005730 nucleolus // GO:0005737 cytoplasm // GO:0005829 cytosol // GO:0005576 extracellular region // GO:0005615 extracellular space // GO:0005615 extracellular space // GO:0005634 nucleus // GO:0005737 cytoplasm	GO:0005125 cytokine activity // GO:0005149 interleukin-1 receptor binding // GO:0005149 interleukin-1 receptor binding // GO:0005125 cytokine activity // GO:0005125 cytokine activity // GO:0005149 interleukin-1 receptor binding	---	interleukin 37	chr2	+	112912971	112918882	0.281011	0.488471	0.754327	-1.42531	0.00546553	0.618744
TC0200009619.hg.1	LYPD6B	---	GO:0005886 plasma membrane // GO:0031225 anchored component of membrane // GO:0016020 membrane	---	---	LY6/PLAUR domain containing 6B	chr2	+	149038107	149215262	0.203253	0.207633	0.537493	-0.634263	0.00194758	0.618744
TC0200009978.hg.1	PDK1	GO:0006006 glucose metabolic process // GO:0006090 pyruvate metabolic process // GO:0006468 protein phosphorylation // GO:0006468 protein phosphorylation // GO:0006468 protein phosphorylation // GO:0008283 cell proliferation // GO:0008631 intrinsic apoptotic signaling pathway in response to oxidative stress // GO:0010510 regulation of acetyl-CoA biosynthetic process from pyruvate // GO:0010906 re…	GO:0005739 mitochondrion // GO:0005759 mitochondrial matrix // GO:0005967 mitochondrial pyruvate dehydrogenase complex // GO:0005739 mitochondrion // GO:0005759 mitochondrial matrix	GO:0004672 protein kinase activity // GO:0004740 pyruvate dehydrogenase (acetyl-transferring) kinase activity // GO:0004740 pyruvate dehydrogenase (acetyl-transferring) kinase activity // GO:0005515 protein binding // GO:0005524 ATP binding // GO:0000166 nucleotide binding // GO:0004672 protein kinase activity // GO:0004740 pyruvate dehydrogenase (acetyl-transferring) kinase activity // GO:001630…	GenMAPP Krebs-TCA_Cycle	pyruvate dehydrogenase kinase, isozyme 1	chr2	+	172555373	172629562	-0.443888	0.0199665	0.253747	-0.598189	0.0108299	0.618744
TC0200010164.hg.1	SSFA2	---	GO:0005634 nucleus // GO:0005737 cytoplasm // GO:0005886 plasma membrane // GO:0005737 cytoplasm // GO:0005886 plasma membrane // GO:0005886 plasma membrane	GO:0005102 receptor binding // GO:0051015 actin filament binding // GO:0003779 actin binding	---	sperm specific antigen 2	chr2	+	181891716	181930738	0.177927	0.416713	0.70847	-0.770662	0.00538196	0.618744
TC0200010219.hg.1	FAM171B	---	GO:0016021 integral component of membrane // GO:0016020 membrane	GO:0003677 DNA binding	---	family with sequence similarity 171, member B	chr2	+	186693971	186765965	0.580876	0.00604696	0.168004	-0.593374	0.0207672	0.618744
TC0200010696.hg.1	SPAG16	GO:0007288 sperm axoneme assembly // GO:0035082 axoneme assembly // GO:0042384 cilium assembly // GO:0051012 microtubule sliding // GO:0060294 cilium movement involved in cell motility // GO:0097231 cell motility in response to calcium ion // GO:0030030 cell projection organization // GO:0042384 cilium assembly	GO:0005634 nucleus // GO:0005856 cytoskeleton // GO:0005930 axoneme // GO:0031514 motile cilium // GO:1990716 axonemal central apparatus // GO:0005737 cytoplasm // GO:0005929 cilium // GO:0005930 axoneme // GO:0042995 cell projection	GO:0019901 protein kinase binding	---	sperm associated antigen 16	chr2	+	213284379	214410501	0.303697	0.0826142	0.390334	-0.5615	0.00993001	0.618744
TC0200012656.hg.1	EFEMP1	GO:0006355 regulation of transcription, DNA-templated // GO:0007173 epidermal growth factor receptor signaling pathway // GO:0007601 visual perception // GO:0018108 peptidyl-tyrosine phosphorylation // GO:0030198 extracellular matrix organization // GO:0032331 negative regulation of chondrocyte differentiation // GO:0043010 camera-type eye development // GO:0048048 embryonic eye morphogenesis // …	GO:0005576 extracellular region // GO:0005578 proteinaceous extracellular matrix // GO:0005615 extracellular space // GO:0031012 extracellular matrix // GO:0070062 extracellular exosome // GO:0005576 extracellular region // GO:0005578 proteinaceous extracellular matrix // GO:0005615 extracellular space	GO:0005006 epidermal growth factor-activated receptor activity // GO:0005154 epidermal growth factor receptor binding // GO:0005509 calcium ion binding // GO:0005515 protein binding // GO:0008083 growth factor activity	---	EGF containing fibulin-like extracellular matrix protein 1	chr2	-	55816695	55924163	-0.059082	0.782964	0.906559	-0.611626	0.0228221	0.618744
TC0200013008.hg.1	CD207	GO:0002474 antigen processing and presentation of peptide antigen via MHC class I // GO:0002479 antigen processing and presentation of exogenous peptide antigen via MHC class I, TAP-dependent // GO:0042590 antigen processing and presentation of exogenous peptide antigen via MHC class I // GO:0051607 defense response to virus	GO:0005886 plasma membrane // GO:0016021 integral component of membrane // GO:0030139 endocytic vesicle // GO:0030669 clathrin-coated endocytic vesicle membrane // GO:0031901 early endosome membrane // GO:0016020 membrane	GO:0005537 mannose binding // GO:0030246 carbohydrate binding // GO:0030246 carbohydrate binding	---	CD207 molecule, langerin	chr2	-	70830212	70835823	0.285889	0.181198	0.511244	-0.590073	0.0262763	0.618744
TC0200013046.hg.1	EXOC6B	GO:0006904 vesicle docking involved in exocytosis // GO:0015031 protein transport // GO:0006810 transport // GO:0006887 exocytosis	GO:0000145 exocyst	---	---	exocyst complex component 6B	chr2	-	72175984	72826048	-0.0414753	0.80094	0.915429	-0.534097	0.0100222	0.618744
TC0200015332.hg.1	PGAP1	GO:0006501 C-terminal protein lipidation // GO:0006886 intracellular protein transport // GO:0007605 sensory perception of sound // GO:0009880 embryonic pattern specification // GO:0009948 anterior/posterior axis specification // GO:0015798 myo-inositol transport // GO:0016255 attachment of GPI anchor to protein // GO:0021871 forebrain regionalization // GO:0043687 post-translational protein modi…	GO:0005783 endoplasmic reticulum // GO:0005789 endoplasmic reticulum membrane // GO:0016021 integral component of membrane // GO:0005783 endoplasmic reticulum // GO:0005789 endoplasmic reticulum membrane // GO:0016020 membrane // GO:0005622 intracellular	GO:0004518 nuclease activity // GO:0042578 phosphoric ester hydrolase activity // GO:0004518 nuclease activity // GO:0016787 hydrolase activity // GO:0016788 hydrolase activity, acting on ester bonds // GO:0042578 phosphoric ester hydrolase activity	---	post-GPI attachment to proteins 1	chr2	-	196833004	196927796	0.111735	0.532561	0.781432	-0.621454	0.00603728	0.618744
TC0200015779.hg.1	DNPEP	GO:0006508 proteolysis // GO:0006518 peptide metabolic process	GO:0005634 nucleus // GO:0005654 nucleoplasm // GO:0005737 cytoplasm // GO:0072562 blood microparticle // GO:0005737 cytoplasm // GO:0005737 cytoplasm	GO:0004177 aminopeptidase activity // GO:0005515 protein binding // GO:0008237 metallopeptidase activity // GO:0008270 zinc ion binding // GO:0004177 aminopeptidase activity // GO:0008233 peptidase activity // GO:0016787 hydrolase activity // GO:0046872 metal ion binding	---	aspartyl aminopeptidase	chr2	-	219373458	219400022	-0.385643	0.0260724	0.274517	-0.506441	0.0173867	0.618744
TC0200015815.hg.1	EPHA4	GO:0007155 cell adhesion // GO:0007411 axon guidance // GO:0007628 adult walking behavior // GO:0008045 motor neuron axon guidance // GO:0008347 glial cell migration // GO:0018108 peptidyl-tyrosine phosphorylation // GO:0021957 corticospinal tract morphogenesis // GO:0043087 regulation of GTPase activity // GO:0043507 positive regulation of JUN kinase activity // GO:0046777 protein autophosphoryl…	GO:0005737 cytoplasm // GO:0005741 mitochondrial outer membrane // GO:0005783 endoplasmic reticulum // GO:0005794 Golgi apparatus // GO:0005886 plasma membrane // GO:0005887 integral component of plasma membrane // GO:0009986 cell surface // GO:0014069 postsynaptic density // GO:0030054 cell junction // GO:0030175 filopodium // GO:0030424 axon // GO:0030425 dendrite // GO:0031594 neuromuscular ju…	GO:0004672 protein kinase activity // GO:0005004 GPI-linked ephrin receptor activity // GO:0005005 transmembrane-ephrin receptor activity // GO:0005515 protein binding // GO:0005524 ATP binding // GO:0042731 PH domain binding // GO:0042802 identical protein binding // GO:0046875 ephrin receptor binding // GO:0097161 DH domain binding // GO:0000166 nucleotide binding // GO:0004672 protein kinase a…	---	EPH receptor A4	chr2	-	221418027	221574202	-0.119001	0.582322	0.807187	-0.565066	0.0362341	0.618744
TC0200016553.hg.1	DAPL1	GO:0010507 negative regulation of autophagy // GO:0030154 cell differentiation // GO:0034198 cellular response to amino acid starvation // GO:0097190 apoptotic signaling pathway // GO:0006915 apoptotic process // GO:0010507 negative regulation of autophagy // GO:0034198 cellular response to amino acid starvation // GO:0097190 apoptotic signaling pathway	GO:0016020 membrane // GO:0016021 integral component of membrane	GO:0070513 death domain binding // GO:0070513 death domain binding	---	death associated protein like 1	chr2	+	158795317	158854576	0.225543	0.256472	0.579811	-0.505402	0.0403983	0.623032
TC0200016571.hg.1	OSBPL6	GO:0006869 lipid transport // GO:0006810 transport	GO:0005829 cytosol // GO:0005886 plasma membrane // GO:0031965 nuclear membrane // GO:0097038 perinuclear endoplasmic reticulum	GO:0005515 protein binding // GO:0008289 lipid binding	---	oxysterol binding protein-like 6	chr2	+	178194481	178402897	-0.213263	0.160107	0.487999	-0.597039	0.00191439	0.618744
TC0300006847.hg.1	NR1D2	GO:0006355 regulation of transcription, DNA-templated // GO:0006367 transcription initiation from RNA polymerase II promoter // GO:0010467 gene expression // GO:0019216 regulation of lipid metabolic process // GO:0030522 intracellular receptor signaling pathway // GO:0042752 regulation of circadian rhythm // GO:0043401 steroid hormone mediated signaling pathway // GO:0045892 negative regulation o…	GO:0005634 nucleus // GO:0005634 nucleus // GO:0005654 nucleoplasm // GO:0005634 nucleus	GO:0001046 core promoter sequence-specific DNA binding // GO:0003707 steroid hormone receptor activity // GO:0004879 RNA polymerase II transcription factor activity, ligand-activated sequence-specific DNA binding // GO:0005515 protein binding // GO:0008270 zinc ion binding // GO:0003677 DNA binding // GO:0003700 transcription factor activity, sequence-specific DNA binding // GO:0043565 sequence-s…	GenMAPP Nuclear_Receptors // GenMAPP Circadian_Exercise	nuclear receptor subfamily 1, group D, member 2	chr3	+	23945260	23980618	-0.309366	0.156715	0.485362	-0.602752	0.0261624	0.618744
TC0300007055.hg.1	CTDSPL	GO:0001933 negative regulation of protein phosphorylation // GO:0006470 protein dephosphorylation // GO:0006470 protein dephosphorylation // GO:2000134 negative regulation of G1/S transition of mitotic cell cycle // GO:0006470 protein dephosphorylation // GO:0008150 biological_process // GO:0008152 metabolic process // GO:0016311 dephosphorylation	GO:0005634 nucleus // GO:0070062 extracellular exosome	GO:0008420 CTD phosphatase activity // GO:0046872 metal ion binding // GO:0003674 molecular_function // GO:0004721 phosphoprotein phosphatase activity // GO:0008420 CTD phosphatase activity // GO:0016787 hydrolase activity // GO:0016791 phosphatase activity	---	CTD small phosphatase like	chr3	+	37861960	37984469	-0.0683234	0.753973	0.891497	-0.607009	0.0260641	0.618744
TC0300008847.hg.1	ACKR4	GO:0006898 receptor-mediated endocytosis // GO:0006935 chemotaxis // GO:0006955 immune response // GO:0007186 G-protein coupled receptor signaling pathway // GO:0070098 chemokine-mediated signaling pathway // GO:0070098 chemokine-mediated signaling pathway // GO:0070098 chemokine-mediated signaling pathway // GO:0006935 chemotaxis // GO:0007165 signal transduction // GO:0007186 G-protein coupled …	GO:0005769 early endosome // GO:0005886 plasma membrane // GO:0005887 integral component of plasma membrane // GO:0055037 recycling endosome // GO:0005768 endosome // GO:0005886 plasma membrane // GO:0016020 membrane // GO:0016021 integral component of membrane	GO:0004950 chemokine receptor activity // GO:0005044 scavenger receptor activity // GO:0005515 protein binding // GO:0019956 chemokine binding // GO:0004871 signal transducer activity // GO:0004930 G-protein coupled receptor activity // GO:0004950 chemokine receptor activity // GO:0004950 chemokine receptor activity	GenMAPP GPCRDB_Class_A_Rhodopsin-like	atypical chemokine receptor 4	chr3	+	132597237	132618967	0.624848	0.0127958	0.221861	-0.797316	0.00965813	0.618744
TC0300008904.hg.1	PPP2R3A	GO:0001754 eye photoreceptor cell differentiation // GO:0006470 protein dephosphorylation // GO:0007525 somatic muscle development // GO:0034047 regulation of protein phosphatase type 2A activity // GO:0045732 positive regulation of protein catabolic process // GO:0061053 somite development // GO:0090090 negative regulation of canonical Wnt signaling pathway // GO:0090244 Wnt signaling pathway in…	GO:0000159 protein phosphatase type 2A complex // GO:0000159 protein phosphatase type 2A complex	GO:0005509 calcium ion binding // GO:0005515 protein binding // GO:0008601 protein phosphatase type 2A regulator activity // GO:0030674 protein binding, bridging // GO:0046872 metal ion binding	GenMAPP Glycogen_Metabolism	protein phosphatase 2, regulatory subunit B, alpha	chr3	+	135965673	136147910	-0.124378	0.415184	0.707424	-0.666701	0.000680719	0.605063
TC0300009189.hg.1	AADACL2	GO:0008152 metabolic process	GO:0005576 extracellular region // GO:0016021 integral component of membrane	GO:0052689 carboxylic ester hydrolase activity // GO:0016787 hydrolase activity	---	arylacetamide deacetylase-like 2	chr3	+	151733916	151761339	0.0702332	0.838114	0.932868	-0.889384	0.0381579	0.620373
TC0300009192.hg.1	AADAC	GO:0006805 xenobiotic metabolic process // GO:0010898 positive regulation of triglyceride catabolic process // GO:0044281 small molecule metabolic process // GO:0008152 metabolic process // GO:0010898 positive regulation of triglyceride catabolic process	GO:0005789 endoplasmic reticulum membrane // GO:0005789 endoplasmic reticulum membrane // GO:0016021 integral component of membrane // GO:0005783 endoplasmic reticulum // GO:0005789 endoplasmic reticulum membrane // GO:0016020 membrane // GO:0031090 organelle membrane // GO:0043231 intracellular membrane-bounded organelle	GO:0003824 catalytic activity // GO:0004806 triglyceride lipase activity // GO:0016298 lipase activity // GO:0017171 serine hydrolase activity // GO:0019213 deacetylase activity // GO:0004806 triglyceride lipase activity // GO:0016787 hydrolase activity // GO:0052689 carboxylic ester hydrolase activity	---	arylacetamide deacetylase	chr3	+	151814037	151828488	0.321252	0.123015	0.448562	-0.774399	0.00316656	0.618744
TC0300009310.hg.1	MLF1	GO:0002318 myeloid progenitor cell differentiation // GO:0006351 transcription, DNA-templated // GO:0007050 cell cycle arrest // GO:0007049 cell cycle // GO:0007275 multicellular organismal development // GO:0030154 cell differentiation	GO:0005634 nucleus // GO:0005634 nucleus // GO:0005737 cytoplasm // GO:0005737 cytoplasm // GO:0005634 nucleus // GO:0005737 cytoplasm	GO:0003677 DNA binding // GO:0005515 protein binding // GO:0019904 protein domain specific binding // GO:0003677 DNA binding	---	myeloid leukemia factor 1	chr3	+	158571163	158607252	-0.0312705	0.837133	0.932433	-0.509955	0.00796397	0.618744
TC0300009600.hg.1	ZNF639	GO:0006366 transcription from RNA polymerase II promoter // GO:0030307 positive regulation of cell growth // GO:0043922 negative regulation by host of viral transcription // GO:0043923 positive regulation by host of viral transcription // GO:0045892 negative regulation of transcription, DNA-templated // GO:0045944 positive regulation of transcription from RNA polymerase II promoter // GO:0046718 …	GO:0005634 nucleus // GO:0005654 nucleoplasm // GO:0005634 nucleus	GO:0000978 RNA polymerase II core promoter proximal region sequence-specific DNA binding // GO:0001077 transcriptional activator activity, RNA polymerase II core promoter proximal region sequence-specific binding // GO:0003700 transcription factor activity, sequence-specific DNA binding // GO:0005515 protein binding // GO:0043621 protein self-association // GO:0044212 transcription regulatory reg…	---	zinc finger protein 639	chr3	+	179322991	179338583	0.0458134	0.785627	0.907422	-0.518228	0.014394	0.618744
TC0300009855.hg.1	IL1RAP	GO:0006461 protein complex assembly // GO:0006954 inflammatory response // GO:0006955 immune response // GO:0019221 cytokine-mediated signaling pathway // GO:0042094 interleukin-2 biosynthetic process // GO:0045087 innate immune response // GO:0002376 immune system process // GO:0006954 inflammatory response // GO:0007165 signal transduction	GO:0005576 extracellular region // GO:0005737 cytoplasm // GO:0005886 plasma membrane // GO:0005887 integral component of plasma membrane // GO:0016020 membrane // GO:0043234 protein complex // GO:0005886 plasma membrane // GO:0016020 membrane // GO:0016021 integral component of membrane	GO:0004871 signal transducer activity // GO:0004908 interleukin-1 receptor activity // GO:0005149 interleukin-1 receptor binding // GO:0004871 signal transducer activity	---	interleukin 1 receptor accessory protein	chr3	+	190514051	190659750	-0.415935	0.0152463	0.233706	-0.750128	0.00051086	0.605063
TC0300011403.hg.1	MAGI1	GO:0006461 protein complex assembly // GO:0007155 cell adhesion // GO:0007166 cell surface receptor signaling pathway // GO:0070997 neuron death	GO:0005654 nucleoplasm // GO:0005737 cytoplasm // GO:0005886 plasma membrane // GO:0005911 cell-cell junction // GO:0005912 adherens junction // GO:0005923 bicellular tight junction // GO:0030054 cell junction // GO:0042995 cell projection // GO:0005886 plasma membrane // GO:0016020 membrane // GO:0030054 cell junction // GO:0016021 integral component of membrane	GO:0005515 protein binding // GO:0005524 ATP binding // GO:0008022 protein C-terminus binding // GO:0032947 protein complex scaffold // GO:0051393 alpha-actinin binding // GO:0000166 nucleotide binding	---	membrane associated guanylate kinase, WW and PDZ domain containing 1	chr3	-	65353525	66038834	0.00351168	0.982193	0.994363	-0.634603	0.00162693	0.618744
TC0300011628.hg.1	ROBO1	GO:0002042 cell migration involved in sprouting angiogenesis // GO:0006919 activation of cysteine-type endopeptidase activity involved in apoptotic process // GO:0007155 cell adhesion // GO:0007156 homophilic cell adhesion via plasma membrane adhesion molecules // GO:0007399 nervous system development // GO:0007411 axon guidance // GO:0016199 axon midline choice point recognition // GO:0021836 ch…	GO:0005737 cytoplasm // GO:0005886 plasma membrane // GO:0005887 integral component of plasma membrane // GO:0009986 cell surface // GO:0030673 axolemma // GO:0005886 plasma membrane // GO:0016020 membrane // GO:0016021 integral component of membrane // GO:0030424 axon // GO:0042995 cell projection	GO:0005515 protein binding // GO:0008046 axon guidance receptor activity // GO:0030275 LRR domain binding // GO:0042802 identical protein binding	---	roundabout guidance receptor 1	chr3	-	78597238	79767909	-0.165664	0.326263	0.639337	-0.495053	0.0188996	0.618744
TC0300011757.hg.1	PROS1	GO:0002576 platelet degranulation // GO:0006508 proteolysis // GO:0007596 blood coagulation // GO:0010951 negative regulation of endopeptidase activity // GO:0017187 peptidyl-glutamic acid carboxylation // GO:0030168 platelet activation // GO:0030449 regulation of complement activation // GO:0032496 response to lipopolysaccharide // GO:0042730 fibrinolysis // GO:0043687 post-translational protein…	GO:0000139 Golgi membrane // GO:0005576 extracellular region // GO:0005576 extracellular region // GO:0005615 extracellular space // GO:0005789 endoplasmic reticulum membrane // GO:0005796 Golgi lumen // GO:0005886 plasma membrane // GO:0031093 platelet alpha granule lumen // GO:0043234 protein complex // GO:0070062 extracellular exosome // GO:0072562 blood microparticle // GO:0005576 extracellul…	GO:0004866 endopeptidase inhibitor activity // GO:0005509 calcium ion binding // GO:0032403 protein complex binding	---	protein S (alpha)	chr3	-	93873033	93974090	0.00338712	0.988665	0.99639	-0.738409	0.0138146	0.618744
[truncated: 156 more rows]

## Sheet: Common
AffyID	Symbol	GOBP	GOCC	GOMF	pathway	Description	Chrom	Strand	Start	Stop	logFC (AK-POST_resp vs AK-PRE_resp)	P.Value (AK-POST_resp vs AK-PRE_resp)	adj.P.Val (AK-POST_resp vs AK-PRE_resp)	logFC (AK-POST_non-resp vs AK-PRE_non-resp)	P.Value (AK-POST_non-resp vs AK-PRE_non-resp)	adj.P.Val (AK-POST_non-resp vs AK-PRE_non-resp)
[truncated: 5 more rows]
