# Supplementary material for: Identification of differentially expressed genes in actinic keratosis samples treated with ingenol mebutate gel
Source: PLoS One. 2020 May 15;15(5):e0232146. doi: 10.1371/journal.pone.0232146 (PMC7228095; doi:10.1371/journal.pone.0232146)
Supplement: S2 Appendix — (XLSX) [file pone.0232146.s009.xlsx]

## Sheet: Responders
AffyID	Symbol	GOBP	GOCC	GOMF	pathway	Description	Chrom	Strand	Start	Stop	logFC (AK-POST_resp vs AK-PRE_resp)	P.Value (AK-POST_resp vs AK-PRE_resp)	adj.P.Val (AK-POST_resp vs AK-PRE_resp)	logFC (AK-POST_non-resp vs AK-PRE_non-resp)	P.Value (AK-POST_non-resp vs AK-PRE_non-resp)	adj.P.Val (AK-POST_non-resp vs AK-PRE_non-resp)
TC0100009274.hg.1	AMY1C	GO:0005975 carbohydrate metabolic process // GO:0007586 digestion // GO:0005975 carbohydrate metabolic process // GO:0008152 metabolic process	GO:0005615 extracellular space // GO:0070062 extracellular exosome // GO:0005576 extracellular region	GO:0004556 alpha-amylase activity // GO:0005515 protein binding // GO:0046872 metal ion binding // GO:0003824 catalytic activity // GO:0004556 alpha-amylase activity // GO:0016787 hydrolase activity // GO:0016798 hydrolase activity, acting on glycosyl bonds // GO:0043169 cation binding	GenMAPP Calcium_regulation_in_cardiac_cells	amylase, alpha 1C (salivary)	chr1	+	103655290	103664554	0.542753	0.0145071	0.230667	0.0771002	0.771047	0.9296
TC0100009837.hg.1	PDE4DIP	GO:0043623 cellular protein complex assembly	GO:0005634 nucleus // GO:0005737 cytoplasm // GO:0005794 Golgi apparatus // GO:0005813 centrosome // GO:0005813 centrosome // GO:0030016 myofibril // GO:0005634 nucleus // GO:0005737 cytoplasm // GO:0005794 Golgi apparatus // GO:0005815 microtubule organizing center // GO:0005856 cytoskeleton	GO:0005515 protein binding // GO:0019899 enzyme binding	---	phosphodiesterase 4D interacting protein	chr1	+	148808181	149048286	0.527348	0.000197014	0.03742	-0.266303	0.10642	0.631043
TC0100011064.hg.1	CFH	GO:0006956 complement activation // GO:0006957 complement activation, alternative pathway // GO:0030449 regulation of complement activation // GO:0045087 innate immune response // GO:0002376 immune system process // GO:0045087 innate immune response	GO:0005576 extracellular region // GO:0005615 extracellular space // GO:0070062 extracellular exosome // GO:0072562 blood microparticle // GO:0005576 extracellular region	GO:0005515 protein binding // GO:0008201 heparin binding // GO:0043395 heparan sulfate proteoglycan binding	---	complement factor H	chr1	+	196651878	196747504	0.509392	0.0235235	0.26798	-0.308605	0.254511	0.695792
TC0100011262.hg.1	PRELP	GO:0001501 skeletal system development // GO:0005975 carbohydrate metabolic process // GO:0007409 axonogenesis // GO:0007569 cell aging // GO:0018146 keratan sulfate biosynthetic process // GO:0030203 glycosaminoglycan metabolic process // GO:0042339 keratan sulfate metabolic process // GO:0042340 keratan sulfate catabolic process // GO:0044281 small molecule metabolic process // GO:0007409 axono…	GO:0005576 extracellular region // GO:0005578 proteinaceous extracellular matrix // GO:0005615 extracellular space // GO:0005796 Golgi lumen // GO:0031012 extracellular matrix // GO:0031012 extracellular matrix // GO:0043202 lysosomal lumen // GO:0070062 extracellular exosome // GO:1903561 extracellular vesicle // GO:0005576 extracellular region // GO:0005578 proteinaceous extracellular matrix //…	GO:0005201 extracellular matrix structural constituent // GO:0008201 heparin binding // GO:0005201 extracellular matrix structural constituent // GO:0008201 heparin binding // GO:0008201 heparin binding	---	proline/arginine-rich end leucine-rich repeat protein	chr1	+	203475755	203491352	0.564924	0.0333859	0.295039	-0.167326	0.600114	0.862204
TC0100015445.hg.1	TBX15	GO:0000122 negative regulation of transcription from RNA polymerase II promoter // GO:0006351 transcription, DNA-templated // GO:0048701 embryonic cranial skeleton morphogenesis // GO:0006355 regulation of transcription, DNA-templated // GO:0048704 embryonic skeletal system morphogenesis	GO:0070722 Tle3-Aes complex // GO:0005634 nucleus	GO:0000978 RNA polymerase II core promoter proximal region sequence-specific DNA binding // GO:0001078 transcriptional repressor activity, RNA polymerase II core promoter proximal region sequence-specific binding // GO:0001106 RNA polymerase II transcription corepressor activity // GO:0005515 protein binding // GO:0042803 protein homodimerization activity // GO:0046982 protein heterodimerization …	---	T-box 15	chr1	-	118883043	118989556	0.51687	0.00268592	0.119736	-0.0782454	0.699573	0.904551
TC0100016339.hg.1	DPT	GO:0007155 cell adhesion // GO:0008285 negative regulation of cell proliferation // GO:0030199 collagen fibril organization	GO:0005578 proteinaceous extracellular matrix // GO:0005615 extracellular space // GO:0031012 extracellular matrix // GO:0031012 extracellular matrix // GO:0070062 extracellular exosome // GO:0005576 extracellular region	---	---	dermatopontin	chr1	-	168695457	168729264	0.826565	0.00144494	0.0928488	-0.147897	0.626705	0.873673
TC0100016539.hg.1	ANGPTL1	GO:0007169 transmembrane receptor protein tyrosine kinase signaling pathway	GO:0005615 extracellular space // GO:0070062 extracellular exosome // GO:0005576 extracellular region	GO:0005102 receptor binding // GO:0005102 receptor binding	---	angiopoietin like 1	chr1	-	178849535	178871080	0.929511	0.00372434	0.138809	-0.0841691	0.823873	0.946566
TC0100017142.hg.1	CD34	GO:0001894 tissue homeostasis // GO:0001935 endothelial cell proliferation // GO:0003094 glomerular filtration // GO:0003158 endothelium development // GO:0007160 cell-matrix adhesion // GO:0007165 signal transduction // GO:0008217 regulation of blood pressure // GO:0008283 cell proliferation // GO:0010628 positive regulation of gene expression // GO:0010629 negative regulation of gene expression…	GO:0005737 cytoplasm // GO:0005764 lysosome // GO:0005886 plasma membrane // GO:0005886 plasma membrane // GO:0005887 integral component of plasma membrane // GO:0009897 external side of plasma membrane // GO:0009897 external side of plasma membrane // GO:0009925 basal plasma membrane // GO:0016324 apical plasma membrane // GO:0036053 glomerular endothelium fenestra // GO:0045171 intercellular br…	GO:0008134 transcription factor binding // GO:0030246 carbohydrate binding // GO:0043199 sulfate binding	---	CD34 molecule	chr1	-	207880972	207911402	0.578094	0.0273683	0.277773	-0.14887	0.63586	0.87829
TC0100018239.hg.1	GIPC2	GO:0008150 biological_process	GO:0005737 cytoplasm // GO:0070062 extracellular exosome	GO:0005515 protein binding // GO:0003674 molecular_function	---	GIPC PDZ domain containing family, member 2	chr1	+	78044962	78138449	0.645792	0.00137727	0.0913499	-0.596376	0.0139636	0.618744
TC0100018249.hg.1	AMY2B	GO:0005975 carbohydrate metabolic process // GO:0007586 digestion // GO:0005975 carbohydrate metabolic process // GO:0008152 metabolic process	GO:0070062 extracellular exosome // GO:0005576 extracellular region	GO:0004556 alpha-amylase activity // GO:0046872 metal ion binding // GO:0003824 catalytic activity // GO:0004556 alpha-amylase activity // GO:0016787 hydrolase activity // GO:0016798 hydrolase activity, acting on glycosyl bonds // GO:0043169 cation binding	---	amylase, alpha 2B (pancreatic)	chr1	+	103553815	103579534	0.539712	0.00276078	0.121434	-0.113267	0.594002	0.858069
TC0100018551.hg.1	CHIT1	GO:0000272 polysaccharide catabolic process // GO:0006032 chitin catabolic process // GO:0006032 chitin catabolic process // GO:0006955 immune response // GO:0009617 response to bacterium // GO:0005975 carbohydrate metabolic process // GO:0006030 chitin metabolic process // GO:0006032 chitin catabolic process // GO:0008152 metabolic process	GO:0005576 extracellular region // GO:0005615 extracellular space // GO:0005615 extracellular space // GO:0005764 lysosome // GO:0005576 extracellular region // GO:0005576 extracellular region // GO:0005615 extracellular space	GO:0004568 chitinase activity // GO:0008061 chitin binding // GO:0008843 endochitinase activity // GO:0004553 hydrolase activity, hydrolyzing O-glycosyl compounds // GO:0004568 chitinase activity // GO:0008061 chitin binding // GO:0016787 hydrolase activity // GO:0016798 hydrolase activity, acting on glycosyl bonds	---	chitinase 1 (chitotriosidase)	chr1	-	203212835	203229732	0.866508	0.0056822	0.162821	0.665521	0.0768023	0.625821
TC0200008536.hg.1	ANKRD36	---	---	---	---	Transcript Identified by AceView, Entrez Gene ID(s) 375248	chr2	+	97235026	97235994	0.532076	0.0112678	0.209899	-0.290466	0.247935	0.692009
TC0200010219.hg.1	FAM171B	---	GO:0016021 integral component of membrane // GO:0016020 membrane	GO:0003677 DNA binding	---	family with sequence similarity 171, member B	chr2	+	186693971	186765965	0.580876	0.00604696	0.168004	-0.593374	0.0207672	0.618744
TC0200015607.hg.1	MYL1	GO:0006936 muscle contraction // GO:0030049 muscle filament sliding // GO:0030049 muscle filament sliding // GO:0060048 cardiac muscle contraction	GO:0005829 cytosol // GO:0005859 muscle myosin complex // GO:0030016 myofibril // GO:0030017 sarcomere // GO:0016459 myosin complex // GO:0043292 contractile fiber	GO:0005509 calcium ion binding // GO:0008307 structural constituent of muscle	GenMAPP G13_Signaling_Pathway // GenMAPP Striated_muscle_contraction	myosin light chain 1	chr2	-	210290144	210315190	0.545769	0.000412909	0.0495799	0.199885	0.266772	0.700774
TC0200015678.hg.1	IGFBP5	GO:0001558 regulation of cell growth // GO:0001649 osteoblast differentiation // GO:0006006 glucose metabolic process // GO:0007165 signal transduction // GO:0007565 female pregnancy // GO:0010906 regulation of glucose metabolic process // GO:0014912 negative regulation of smooth muscle cell migration // GO:0017148 negative regulation of translation // GO:0030336 negative regulation of cell migra…	GO:0005576 extracellular region // GO:0005576 extracellular region // GO:0005615 extracellular space // GO:0005622 intracellular // GO:0016942 insulin-like growth factor binding protein complex // GO:0042567 insulin-like growth factor ternary complex // GO:0005576 extracellular region // GO:0005615 extracellular space	GO:0001968 fibronectin binding // GO:0005515 protein binding // GO:0031994 insulin-like growth factor I binding // GO:0031995 insulin-like growth factor II binding // GO:0001968 fibronectin binding // GO:0001968 fibronectin binding // GO:0005520 insulin-like growth factor binding // GO:0019838 growth factor binding // GO:0031995 insulin-like growth factor II binding	---	insulin like growth factor binding protein 5	chr2	-	216672105	216695549	0.499813	0.0436247	0.322198	-0.0561027	0.850689	0.954293
TC0200016710.hg.1	ANKRD36C	---	---	GO:0008200 ion channel inhibitor activity	---	ankyrin repeat domain 36C	chr2	-	95828705	95993221	0.53867	0.0302366	0.285092	-0.0727652	0.807272	0.940645
TC0200016752.hg.1	TTN	GO:0002576 platelet degranulation // GO:0003300 cardiac muscle hypertrophy // GO:0006936 muscle contraction // GO:0006936 muscle contraction // GO:0006941 striated muscle contraction // GO:0007076 mitotic chromosome condensation // GO:0007596 blood coagulation // GO:0018108 peptidyl-tyrosine phosphorylation // GO:0030049 muscle filament sliding // GO:0030168 platelet activation // GO:0030240 skel…	GO:0000794 condensed nuclear chromosome // GO:0005576 extracellular region // GO:0005829 cytosol // GO:0005859 muscle myosin complex // GO:0005865 striated muscle thin filament // GO:0030018 Z disc // GO:0031430 M band // GO:0031674 I band // GO:0070062 extracellular exosome // GO:0005634 nucleus // GO:0005737 cytoplasm // GO:0005859 muscle myosin complex	GO:0002020 protease binding // GO:0004674 protein serine/threonine kinase activity // GO:0004713 protein tyrosine kinase activity // GO:0005509 calcium ion binding // GO:0005515 protein binding // GO:0005516 calmodulin binding // GO:0005516 calmodulin binding // GO:0005524 ATP binding // GO:0008307 structural constituent of muscle // GO:0008307 structural constituent of muscle // GO:0019899 enzym…	---	titin	chr2	-	178525989	178807423	0.828738	0.00317725	0.130417	0.358023	0.281892	0.706745
TC0300008847.hg.1	ACKR4	GO:0006898 receptor-mediated endocytosis // GO:0006935 chemotaxis // GO:0006955 immune response // GO:0007186 G-protein coupled receptor signaling pathway // GO:0070098 chemokine-mediated signaling pathway // GO:0070098 chemokine-mediated signaling pathway // GO:0070098 chemokine-mediated signaling pathway // GO:0006935 chemotaxis // GO:0007165 signal transduction // GO:0007186 G-protein coupled …	GO:0005769 early endosome // GO:0005886 plasma membrane // GO:0005887 integral component of plasma membrane // GO:0055037 recycling endosome // GO:0005768 endosome // GO:0005886 plasma membrane // GO:0016020 membrane // GO:0016021 integral component of membrane	GO:0004950 chemokine receptor activity // GO:0005044 scavenger receptor activity // GO:0005515 protein binding // GO:0019956 chemokine binding // GO:0004871 signal transducer activity // GO:0004930 G-protein coupled receptor activity // GO:0004950 chemokine receptor activity // GO:0004950 chemokine receptor activity	GenMAPP GPCRDB_Class_A_Rhodopsin-like	atypical chemokine receptor 4	chr3	+	132597237	132618967	0.624848	0.0127958	0.221861	-0.797316	0.00965813	0.618744
TC0300009119.hg.1	AGTR1	GO:0001558 regulation of cell growth // GO:0001822 kidney development // GO:0002018 renin-angiotensin regulation of aldosterone production // GO:0002034 regulation of blood vessel size by renin-angiotensin // GO:0003081 regulation of systemic arterial blood pressure by renin-angiotensin // GO:0007186 G-protein coupled receptor signaling pathway // GO:0007200 phospholipase C-activating G-protein c…	GO:0005622 intracellular // GO:0005829 cytosol // GO:0005886 plasma membrane // GO:0005886 plasma membrane // GO:0005887 integral component of plasma membrane // GO:0016021 integral component of membrane // GO:0005886 plasma membrane // GO:0016020 membrane // GO:0016021 integral component of membrane	GO:0001596 angiotensin type I receptor activity // GO:0001596 angiotensin type I receptor activity // GO:0004945 angiotensin type II receptor activity // GO:0005515 protein binding // GO:0031711 bradykinin receptor binding // GO:0046982 protein heterodimerization activity // GO:0004871 signal transducer activity // GO:0004930 G-protein coupled receptor activity // GO:0004945 angiotensin type II r…	GenMAPP GPCRDB_Class_A_Rhodopsin-like // GenMAPP Peptide_GPCRs // GenMAPP ACE-Inhibitor_pathway_PharmGKB	angiotensin II receptor, type 1	chr3	+	148697784	148743008	0.641315	0.0174702	0.243049	-0.097534	0.762299	0.926925
TC0300011849.hg.1	ABI3BP	GO:0010811 positive regulation of cell-substrate adhesion // GO:0030198 extracellular matrix organization	GO:0005614 interstitial matrix // GO:0005615 extracellular space // GO:0031012 extracellular matrix // GO:0005576 extracellular region // GO:0005578 proteinaceous extracellular matrix	GO:0005518 collagen binding // GO:0008201 heparin binding // GO:0005539 glycosaminoglycan binding	---	ABI family, member 3 (NESH) binding protein	chr3	-	100749156	100993515	0.584194	0.00545804	0.159937	-0.261721	0.295211	0.712484
TC0300012048.hg.1	ZBTB20	GO:0000122 negative regulation of transcription from RNA polymerase II promoter // GO:0006351 transcription, DNA-templated // GO:0032728 positive regulation of interferon-beta production // GO:0032755 positive regulation of interleukin-6 production // GO:0032760 positive regulation of tumor necrosis factor production // GO:0006355 regulation of transcription, DNA-templated // GO:0010629 negative …	GO:0005634 nucleus // GO:0005654 nucleoplasm // GO:0005634 nucleus	GO:0001078 transcriptional repressor activity, RNA polymerase II core promoter proximal region sequence-specific binding // GO:0003677 DNA binding // GO:0046872 metal ion binding // GO:0003676 nucleic acid binding	---	zinc finger and BTB domain containing 20	chr3	-	114314500	115147280	0.530474	0.00664802	0.172543	-0.162869	0.483052	0.801252
TC0300014031.hg.1	CCDC80	GO:0010811 positive regulation of cell-substrate adhesion // GO:0030198 extracellular matrix organization	GO:0005604 basement membrane // GO:0005614 interstitial matrix // GO:0005576 extracellular region // GO:0005578 proteinaceous extracellular matrix // GO:0019031 viral envelope	GO:0001968 fibronectin binding // GO:0008201 heparin binding // GO:0005539 glycosaminoglycan binding	---	coiled-coil domain containing 80	chr3	-	112596794	112649611	0.920791	0.000550351	0.0589666	0.251755	0.417304	0.769334
TC0400007789.hg.1	RUFY3	GO:0007015 actin filament organization // GO:0030335 positive regulation of cell migration // GO:0045773 positive regulation of axon extension // GO:0050771 negative regulation of axonogenesis // GO:0090316 positive regulation of intracellular protein transport // GO:2000114 regulation of establishment of cell polarity // GO:0007015 actin filament organization // GO:0007275 multicellular organism…	GO:0005737 cytoplasm // GO:0012505 endomembrane system // GO:0016020 membrane // GO:0030027 lamellipodium // GO:0030054 cell junction // GO:0030175 filopodium // GO:0030424 axon // GO:0030425 dendrite // GO:0030426 growth cone // GO:0043204 perikaryon // GO:0071437 invadopodium // GO:0005737 cytoplasm // GO:0030027 lamellipodium // GO:0030175 filopodium // GO:0030424 axon // GO:0030426 growth con…	GO:0005515 protein binding	---	RUN and FYVE domain containing 3	chr4	+	70704204	70808622	0.520634	0.0021656	0.110897	-0.375716	0.0635097	0.625821
TC0400008134.hg.1	MMRN1	GO:0002576 platelet degranulation // GO:0007155 cell adhesion // GO:0007596 blood coagulation // GO:0030168 platelet activation	GO:0005576 extracellular region // GO:0031093 platelet alpha granule lumen // GO:0005576 extracellular region	---	---	multimerin 1	chr4	+	89879532	89954629	0.580214	0.0176139	0.243904	-0.580221	0.0507251	0.624148
TC0400008641.hg.1	FAT4	GO:0001658 branching involved in ureteric bud morphogenesis // GO:0003007 heart morphogenesis // GO:0007009 plasma membrane organization // GO:0007156 homophilic cell adhesion via plasma membrane adhesion molecules // GO:0007157 heterophilic cell-cell adhesion via plasma membrane cell adhesion molecules // GO:0021987 cerebral cortex development // GO:0022008 neurogenesis // GO:0035329 hippo signa…	GO:0005622 intracellular // GO:0005886 plasma membrane // GO:0016021 integral component of membrane // GO:0045177 apical part of cell // GO:0070062 extracellular exosome // GO:0016020 membrane	GO:0005509 calcium ion binding // GO:0005515 protein binding	---	FAT atypical cadherin 4	chr4	+	125316399	125492932	0.530084	0.000549975	0.0589666	0.0027677	0.987605	0.995343
TC0400011263.hg.1	SPARCL1	GO:0007165 signal transduction	GO:0005578 proteinaceous extracellular matrix // GO:0005615 extracellular space // GO:0070062 extracellular exosome // GO:0005576 extracellular region // GO:0005615 extracellular space	GO:0005509 calcium ion binding // GO:0046872 metal ion binding	---	SPARC like 1	chr4	-	87473330	87531061	0.523076	0.0183422	0.247561	0.0653031	0.805415	0.939794
TC0400011408.hg.1	ADH1B	GO:0006069 ethanol oxidation // GO:0006069 ethanol oxidation // GO:0006805 xenobiotic metabolic process // GO:0044281 small molecule metabolic process // GO:0055114 oxidation-reduction process	GO:0005829 cytosol // GO:0005737 cytoplasm	GO:0004024 alcohol dehydrogenase activity, zinc-dependent // GO:0008270 zinc ion binding // GO:0004022 alcohol dehydrogenase (NAD) activity // GO:0008270 zinc ion binding // GO:0016491 oxidoreductase activity // GO:0046872 metal ion binding	---	alcohol dehydrogenase 1B (class I), beta polypeptide	chr4	-	99304964	99321442	1.03955	0.00828078	0.187647	-0.127639	0.784919	0.932753
TC0400012948.hg.1	EMCN	GO:0001525 angiogenesis // GO:0016337 single organismal cell-cell adhesion // GO:0030155 regulation of cell adhesion	GO:0005576 extracellular region // GO:0005886 plasma membrane // GO:0016021 integral component of membrane // GO:0016020 membrane // GO:0005886 plasma membrane // GO:0009897 external side of plasma membrane	GO:0030246 carbohydrate binding	---	endomucin	chr4	-	100395341	100518093	0.597173	0.00585019	0.165845	-0.0643868	0.801919	0.939216
TC0500010540.hg.1	LIFR	GO:0007166 cell surface receptor signaling pathway // GO:0008284 positive regulation of cell proliferation // GO:0010656 negative regulation of muscle cell apoptotic process // GO:0014070 response to organic cyclic compound // GO:0019221 cytokine-mediated signaling pathway // GO:0031100 organ regeneration // GO:0034097 response to cytokine // GO:0038165 oncostatin-M-mediated signaling pathway // …	GO:0005887 integral component of plasma membrane // GO:0043235 receptor complex // GO:0070062 extracellular exosome // GO:0005576 extracellular region // GO:0005886 plasma membrane // GO:0016020 membrane // GO:0016021 integral component of membrane	GO:0004897 ciliary neurotrophic factor receptor activity // GO:0004923 leukemia inhibitory factor receptor activity // GO:0004924 oncostatin-M receptor activity // GO:0005127 ciliary neurotrophic factor receptor binding // GO:0019838 growth factor binding // GO:0019955 cytokine binding // GO:0046982 protein heterodimerization activity // GO:0004896 cytokine receptor activity // GO:0004923 leukemi…	---	leukemia inhibitory factor receptor alpha	chr5	-	38474963	38608354	0.544733	0.0444186	0.323036	-0.359584	0.27261	0.702993
TC0500011352.hg.1	EDIL3	GO:0007155 cell adhesion // GO:0007275 multicellular organismal development // GO:0010811 positive regulation of cell-substrate adhesion	GO:0070062 extracellular exosome // GO:1903561 extracellular vesicle // GO:0005576 extracellular region	GO:0005178 integrin binding // GO:0005509 calcium ion binding // GO:0005178 integrin binding // GO:0046872 metal ion binding	---	EGF-like repeats and discoidin I-like domains 3	chr5	-	83940554	84384867	0.533222	0.0275557	0.277773	-0.245021	0.399768	0.761521
TC0500011852.hg.1	LOX	GO:0001568 blood vessel development // GO:0006464 cellular protein modification process // GO:0030198 extracellular matrix organization // GO:0030199 collagen fibril organization // GO:0030324 lung development // GO:0042060 wound healing // GO:0042493 response to drug // GO:0048251 elastic fiber assembly // GO:0048545 response to steroid hormone // GO:0055114 oxidation-reduction process // GO:000…	GO:0005576 extracellular region // GO:0005578 proteinaceous extracellular matrix // GO:0005581 collagen trimer // GO:0005615 extracellular space // GO:0005634 nucleus // GO:0005576 extracellular region	GO:0004720 protein-lysine 6-oxidase activity // GO:0005507 copper ion binding // GO:0005515 protein binding // GO:0004720 protein-lysine 6-oxidase activity // GO:0005507 copper ion binding // GO:0016491 oxidoreductase activity // GO:0016641 oxidoreductase activity, acting on the CH-NH2 group of donors, oxygen as acceptor // GO:0046872 metal ion binding	---	lysyl oxidase	chr5	-	122063195	122078360	0.651983	0.0191227	0.250054	-0.238414	0.474508	0.795849
TC0600009439.hg.1	TMEM200A	---	GO:0016021 integral component of membrane // GO:0016020 membrane	---	---	transmembrane protein 200A	chr6	+	130365734	130443364	0.543415	0.00299003	0.126204	0.194862	0.36776	0.748169
TC0600009862.hg.1	AKAP12	GO:0006605 protein targeting // GO:0007186 G-protein coupled receptor signaling pathway // GO:0010739 positive regulation of protein kinase A signaling // GO:0030819 positive regulation of cAMP biosynthetic process // GO:0090036 regulation of protein kinase C signaling // GO:0007165 signal transduction // GO:0010739 positive regulation of protein kinase A signaling	GO:0005737 cytoplasm // GO:0005856 cytoskeleton // GO:0005886 plasma membrane // GO:0005925 focal adhesion // GO:0005938 cell cortex // GO:0005737 cytoplasm // GO:0005737 cytoplasm // GO:0016020 membrane // GO:0005622 intracellular	GO:0005515 protein binding // GO:0008179 adenylate cyclase binding // GO:0051018 protein kinase A binding // GO:0051018 protein kinase A binding	GenMAPP G_Protein_Signaling	A kinase (PRKA) anchor protein 12	chr6	+	151239999	151358561	0.553652	0.0241761	0.269421	0.0945178	0.748048	0.9219
TC0600012314.hg.1	COL12A1	GO:0001501 skeletal system development // GO:0007155 cell adhesion // GO:0022617 extracellular matrix disassembly // GO:0030198 extracellular matrix organization // GO:0030199 collagen fibril organization // GO:0030574 collagen catabolic process // GO:0035987 endodermal cell differentiation	GO:0005576 extracellular region // GO:0005595 collagen type XII trimer // GO:0005615 extracellular space // GO:0005788 endoplasmic reticulum lumen // GO:0031012 extracellular matrix // GO:0070062 extracellular exosome // GO:1903561 extracellular vesicle // GO:0005576 extracellular region // GO:0005578 proteinaceous extracellular matrix // GO:0005581 collagen trimer // GO:0005595 collagen type XII…	GO:0030020 extracellular matrix structural constituent conferring tensile strength	---	collagen, type XII, alpha 1	chr6	-	75084326	75206051	0.526097	0.0249108	0.270089	-0.444614	0.117491	0.63356
TC0600014299.hg.1	GSTA3	GO:0006749 glutathione metabolic process // GO:0006805 xenobiotic metabolic process // GO:0044281 small molecule metabolic process // GO:1901687 glutathione derivative biosynthetic process // GO:0008152 metabolic process	GO:0005829 cytosol // GO:0070062 extracellular exosome // GO:0005737 cytoplasm	GO:0004364 glutathione transferase activity // GO:0004364 glutathione transferase activity // GO:0004364 glutathione transferase activity // GO:0016740 transferase activity	HumanCyc PWY-4061	glutathione S-transferase alpha 3	chr6	-	52896639	52909698	0.580026	0.000245653	0.0376357	-0.480576	0.0104993	0.618744
TC0700006852.hg.1	ABCB5	GO:0002481 antigen processing and presentation of exogenous protein antigen via MHC class Ib, TAP-dependent // GO:0002485 antigen processing and presentation of endogenous peptide antigen via MHC class I via ER pathway, TAP-dependent // GO:0002489 antigen processing and presentation of endogenous peptide antigen via MHC class Ib via ER pathway, TAP-dependent // GO:0002591 positive regulation of a…	GO:0005886 plasma membrane // GO:0005887 integral component of plasma membrane // GO:0005886 plasma membrane // GO:0016020 membrane // GO:0016021 integral component of membrane	GO:0005524 ATP binding // GO:0015562 efflux transmembrane transporter activity // GO:0042626 ATPase activity, coupled to transmembrane movement of substances // GO:0000166 nucleotide binding // GO:0016887 ATPase activity // GO:0042626 ATPase activity, coupled to transmembrane movement of substances // GO:0042626 ATPase activity, coupled to transmembrane movement of substances	---	ATP binding cassette subfamily B member 5	chr7	+	20615207	20777038	0.525425	0.012978	0.222194	0.386811	0.12872	0.638062
TC0700008358.hg.1	COL1A2	GO:0001501 skeletal system development // GO:0001568 blood vessel development // GO:0006898 receptor-mediated endocytosis // GO:0007179 transforming growth factor beta receptor signaling pathway // GO:0007266 Rho protein signal transduction // GO:0007596 blood coagulation // GO:0008217 regulation of blood pressure // GO:0022617 extracellular matrix disassembly // GO:0030168 platelet activation //…	GO:0005576 extracellular region // GO:0005584 collagen type I trimer // GO:0005584 collagen type I trimer // GO:0005584 collagen type I trimer // GO:0005615 extracellular space // GO:0005788 endoplasmic reticulum lumen // GO:0031012 extracellular matrix // GO:0070062 extracellular exosome // GO:0005576 extracellular region // GO:0005578 proteinaceous extracellular matrix // GO:0005581 collagen tr…	GO:0005201 extracellular matrix structural constituent // GO:0005515 protein binding // GO:0030674 protein binding, bridging // GO:0042802 identical protein binding // GO:0046332 SMAD binding // GO:0046872 metal ion binding // GO:0048407 platelet-derived growth factor binding // GO:0005201 extracellular matrix structural constituent	---	collagen, type I, alpha 2	chr7	+	94394561	94431232	0.614041	0.00631653	0.170178	0.274716	0.304739	0.715326
TC0700008657.hg.1	LRRC17	GO:0001649 osteoblast differentiation // GO:0033687 osteoblast proliferation // GO:0045671 negative regulation of osteoclast differentiation // GO:0048539 bone marrow development // GO:0001503 ossification // GO:0045671 negative regulation of osteoclast differentiation // GO:0048539 bone marrow development	GO:0005615 extracellular space // GO:0005576 extracellular region // GO:0005615 extracellular space	---	---	leucine rich repeat containing 17	chr7	+	102912897	102945109	0.682455	0.000171799	0.0363078	0.023705	0.909636	0.97462
TC0800006873.hg.1	PDGFRL	GO:0007186 G-protein coupled receptor signaling pathway // GO:0035791 platelet-derived growth factor receptor-beta signaling pathway // GO:0008150 biological_process	GO:0005576 extracellular region // GO:0005575 cellular_component	GO:0004992 platelet activating factor receptor activity // GO:0005019 platelet-derived growth factor beta-receptor activity	---	platelet-derived growth factor receptor-like	chr8	+	17576433	17644071	0.570874	0.0448518	0.324127	-0.303091	0.377688	0.753086
TC0800008124.hg.1	CA3	GO:0006730 one-carbon metabolic process // GO:0006979 response to oxidative stress // GO:0015701 bicarbonate transport // GO:0016311 dephosphorylation // GO:0044281 small molecule metabolic process // GO:0045471 response to ethanol // GO:0008152 metabolic process	GO:0005829 cytosol // GO:0005737 cytoplasm // GO:0005829 cytosol	GO:0004089 carbonate dehydratase activity // GO:0008270 zinc ion binding // GO:0016151 nickel cation binding // GO:0016791 phosphatase activity // GO:0004089 carbonate dehydratase activity // GO:0016829 lyase activity // GO:0046872 metal ion binding	---	carbonic anhydrase III	chr8	+	85373436	85449040	0.536906	0.000758224	0.0697202	0.272574	0.145761	0.643979
TC0800008679.hg.1	COL14A1	GO:0003229 ventricular cardiac muscle tissue development // GO:0016337 single organismal cell-cell adhesion // GO:0022617 extracellular matrix disassembly // GO:0030198 extracellular matrix organization // GO:0030198 extracellular matrix organization // GO:0030199 collagen fibril organization // GO:0030574 collagen catabolic process // GO:0048873 homeostasis of number of cells within a tissue // …	GO:0005576 extracellular region // GO:0005578 proteinaceous extracellular matrix // GO:0005581 collagen trimer // GO:0005596 collagen type XIV trimer // GO:0005614 interstitial matrix // GO:0005615 extracellular space // GO:0005788 endoplasmic reticulum lumen // GO:0031012 extracellular matrix // GO:0031012 extracellular matrix // GO:0070062 extracellular exosome // GO:0005576 extracellular regio…	GO:0005201 extracellular matrix structural constituent // GO:0005518 collagen binding // GO:0030674 protein binding, bridging // GO:0044822 poly(A) RNA binding	---	collagen, type XIV, alpha 1	chr8	+	120059780	120372036	0.776268	0.00178671	0.101994	0.106121	0.715934	0.909578
TC0800012344.hg.1	ZFPM2	GO:0000122 negative regulation of transcription from RNA polymerase II promoter // GO:0001570 vasculogenesis // GO:0001701 in utero embryonic development // GO:0003148 outflow tract septum morphogenesis // GO:0003221 right ventricular cardiac muscle tissue morphogenesis // GO:0006351 transcription, DNA-templated // GO:0007506 gonadal mesoderm development // GO:0007507 heart development // GO:0007…	GO:0005634 nucleus // GO:0005654 nucleoplasm // GO:0005654 nucleoplasm // GO:0005737 cytoplasm // GO:0005634 nucleus // GO:0005634 nucleus	GO:0001078 transcriptional repressor activity, RNA polymerase II core promoter proximal region sequence-specific binding // GO:0001085 RNA polymerase II transcription factor binding // GO:0001105 RNA polymerase II transcription coactivator activity // GO:0003677 DNA binding // GO:0003714 transcription corepressor activity // GO:0005515 protein binding // GO:0008134 transcription factor binding //…	---	zinc finger protein, FOG family member 2	chr8	+	105318692	105804539	0.551816	0.000210707	0.0376357	-0.165469	0.33662	0.729723
TC0900006473.hg.1	SMARCA2	GO:0000122 negative regulation of transcription from RNA polymerase II promoter // GO:0006325 chromatin organization // GO:0006338 chromatin remodeling // GO:0006338 chromatin remodeling // GO:0006351 transcription, DNA-templated // GO:0006355 regulation of transcription, DNA-templated // GO:0006357 regulation of transcription from RNA polymerase II promoter // GO:0007286 spermatid development //…	GO:0000790 nuclear chromatin // GO:0005634 nucleus // GO:0005654 nucleoplasm // GO:0005654 nucleoplasm // GO:0016514 SWI/SNF complex // GO:0043231 intracellular membrane-bounded organelle // GO:0045111 intermediate filament cytoskeleton // GO:0071564 npBAF complex // GO:0071565 nBAF complex // GO:0005634 nucleus // GO:0016514 SWI/SNF complex // GO:0071564 npBAF complex // GO:0071565 nBAF complex …	GO:0001105 RNA polymerase II transcription coactivator activity // GO:0003682 chromatin binding // GO:0003713 transcription coactivator activity // GO:0004386 helicase activity // GO:0005515 protein binding // GO:0005524 ATP binding // GO:0008094 DNA-dependent ATPase activity // GO:0042393 histone binding // GO:0044212 transcription regulatory region DNA binding // GO:0000166 nucleotide binding /…	---	SWI/SNF related, matrix associated, actin dependent regulator of chromatin, subfamily a, member 2	chr9	+	2015219	2193624	0.528475	0.0279915	0.279039	-0.206008	0.475926	0.796449
TC0900007518.hg.1	MAMDC2	---	GO:0005578 proteinaceous extracellular matrix // GO:0005783 endoplasmic reticulum // GO:0016020 membrane // GO:0005576 extracellular region	---	---	MAM domain containing 2	chr9	+	70043581	70226972	0.593046	0.0176751	0.244257	-0.255605	0.393573	0.758671
TC0900010794.hg.1	OGN	GO:0005975 carbohydrate metabolic process // GO:0018146 keratan sulfate biosynthetic process // GO:0030203 glycosaminoglycan metabolic process // GO:0035385 Roundabout signaling pathway // GO:0042339 keratan sulfate metabolic process // GO:0042340 keratan sulfate catabolic process // GO:0044281 small molecule metabolic process // GO:0048662 negative regulation of smooth muscle cell proliferation …	GO:0005576 extracellular region // GO:0005578 proteinaceous extracellular matrix // GO:0005615 extracellular space // GO:0005796 Golgi lumen // GO:0031012 extracellular matrix // GO:0043202 lysosomal lumen // GO:0070062 extracellular exosome // GO:1903561 extracellular vesicle // GO:0005576 extracellular region // GO:0005578 proteinaceous extracellular matrix // GO:0005578 proteinaceous extracell…	GO:0005515 protein binding // GO:0008083 growth factor activity // GO:0008201 heparin binding // GO:0048495 Roundabout binding // GO:0008201 heparin binding // GO:0048495 Roundabout binding	---	osteoglycin	chr9	-	92383967	92404696	1.3027	0.00494847	0.155005	-0.206327	0.706803	0.906577
TC0900010796.hg.1	OMD	GO:0005975 carbohydrate metabolic process // GO:0007155 cell adhesion // GO:0007409 axonogenesis // GO:0018146 keratan sulfate biosynthetic process // GO:0030203 glycosaminoglycan metabolic process // GO:0030500 regulation of bone mineralization // GO:0042339 keratan sulfate metabolic process // GO:0042340 keratan sulfate catabolic process // GO:0044281 small molecule metabolic process // GO:0007…	GO:0005576 extracellular region // GO:0005578 proteinaceous extracellular matrix // GO:0005615 extracellular space // GO:0005796 Golgi lumen // GO:0043202 lysosomal lumen // GO:0070062 extracellular exosome // GO:0005576 extracellular region // GO:0005578 proteinaceous extracellular matrix // GO:0005578 proteinaceous extracellular matrix // GO:0005615 extracellular space // GO:0031012 extracellul…	---	---	osteomodulin	chr9	-	92414245	92424554	0.621825	0.0205708	0.257277	-0.480875	0.13811	0.639901
TC0900010800.hg.1	ECM2	GO:0007160 cell-matrix adhesion // GO:0007409 axonogenesis // GO:0010811 positive regulation of cell-substrate adhesion // GO:0030198 extracellular matrix organization // GO:0007409 axonogenesis	GO:0005578 proteinaceous extracellular matrix // GO:0005614 interstitial matrix // GO:0005615 extracellular space // GO:0005576 extracellular region // GO:0005578 proteinaceous extracellular matrix // GO:0005615 extracellular space	GO:0005178 integrin binding // GO:0008201 heparin binding // GO:0070052 collagen V binding // GO:0005518 collagen binding // GO:0008201 heparin binding // GO:0008201 heparin binding // GO:0070052 collagen V binding // GO:0070052 collagen V binding	---	extracellular matrix protein 2, female organ and adipocyte specific	chr9	-	92493547	92536655	0.526526	0.000190013	0.0370278	-0.208817	0.201624	0.661588
TC0900011182.hg.1	SVEP1	GO:0007155 cell adhesion	GO:0005576 extracellular region // GO:0005737 cytoplasm // GO:0016020 membrane	GO:0003682 chromatin binding // GO:0005509 calcium ion binding // GO:0030246 carbohydrate binding	---	sushi, von Willebrand factor type A, EGF and pentraxin domain containing 1	chr9	-	110365249	110579880	0.53181	0.0111229	0.208431	-0.696845	0.00681777	0.618744
TC0X00007918.hg.1	TNMD	GO:0001886 endothelial cell morphogenesis // GO:0001937 negative regulation of endothelial cell proliferation // GO:0016525 negative regulation of angiogenesis // GO:0035990 tendon cell differentiation // GO:0071773 cellular response to BMP stimulus	GO:0005635 nuclear envelope // GO:0005737 cytoplasm // GO:0016021 integral component of membrane // GO:0005634 nucleus // GO:0016020 membrane	GO:0005515 protein binding	---	tenomodulin	chrX	+	100584793	100599885	0.629342	0.0457032	0.325244	-0.227222	0.549472	0.834521
TC0X00008526.hg.1	FHL1	GO:0003254 regulation of membrane depolarization // GO:0007517 muscle organ development // GO:0009887 organ morphogenesis // GO:0010972 negative regulation of G2/M transition of mitotic cell cycle // GO:0030154 cell differentiation // GO:0030308 negative regulation of cell growth // GO:0043268 positive regulation of potassium ion transport // GO:1901016 regulation of potassium ion transmembrane t…	GO:0005634 nucleus // GO:0005737 cytoplasm // GO:0005829 cytosol // GO:0005886 plasma membrane // GO:0005925 focal adhesion // GO:0005634 nucleus // GO:0005737 cytoplasm	GO:0005515 protein binding // GO:0008270 zinc ion binding // GO:0044325 ion channel binding // GO:0003674 molecular_function // GO:0046872 metal ion binding	---	four and a half LIM domains 1	chrX	+	136146702	136211359	0.522668	0.0155863	0.235633	-0.367268	0.158103	0.64756
TC0X00010982.hg.1	CDR1	---	---	GO:0005515 protein binding	GenMAPP Ribosomal_Proteins	cerebellar degeneration related protein 1	chrX	-	140782405	140784871	0.682163	0.0447417	0.324127	0.172808	0.672845	0.895166
TC0X00011291.hg.1	PAGE2	---	---	GO:0005515 protein binding	---	P antigen family, member 2 (prostate associated)	chrX	+	55089008	55092842	0.502414	0.00179982	0.101995	0.305818	0.109196	0.631043
TC1000009025.hg.1	EMX2	GO:0006355 regulation of transcription, DNA-templated // GO:0009952 anterior/posterior pattern specification // GO:0021542 dentate gyrus development // GO:0021796 cerebral cortex regionalization // GO:0021846 cell proliferation in forebrain // GO:0021885 forebrain cell migration // GO:0030182 neuron differentiation // GO:0042493 response to drug // GO:0072001 renal system development // GO:000727…	GO:0005634 nucleus	GO:0005515 protein binding // GO:0043565 sequence-specific DNA binding // GO:0003677 DNA binding	---	empty spiracles homeobox 2	chr10	+	117542444	117549546	0.542963	0.00618775	0.1694	-0.477978	0.0456419	0.623468
TC1000010516.hg.1	MSMB	GO:0008150 biological_process	GO:0005615 extracellular space // GO:0005634 nucleus // GO:0005576 extracellular region	GO:0005515 protein binding // GO:0003674 molecular_function	---	microseminoprotein, beta-	chr10	-	46033305	46046269	0.685	0.00445324	0.148046	-0.17305	0.543784	0.832077
TC1100011398.hg.1	MRGPRD	GO:0007186 G-protein coupled receptor signaling pathway // GO:0007165 signal transduction // GO:0007186 G-protein coupled receptor signaling pathway // GO:0007186 G-protein coupled receptor signaling pathway	GO:0005615 extracellular space // GO:0005887 integral component of plasma membrane // GO:0005886 plasma membrane // GO:0005887 integral component of plasma membrane // GO:0016020 membrane // GO:0016021 integral component of membrane	GO:0004930 G-protein coupled receptor activity // GO:0004871 signal transducer activity // GO:0004930 G-protein coupled receptor activity // GO:0004930 G-protein coupled receptor activity	---	MAS-related GPR, member D	chr11	-	68809688	68980986	0.528163	0.0126955	0.220855	0.337421	0.184868	0.655564
TC1100011812.hg.1	DLG2	GO:0007268 synaptic transmission // GO:0007399 nervous system development // GO:0010923 negative regulation of phosphatase activity // GO:0019233 sensory perception of pain // GO:0043113 receptor clustering // GO:0045197 establishment or maintenance of epithelial cell apical/basal polarity // GO:0046037 GMP metabolic process // GO:0046710 GDP metabolic process // GO:0097120 receptor localization …	GO:0005886 plasma membrane // GO:0008076 voltage-gated potassium channel complex // GO:0008328 ionotropic glutamate receptor complex // GO:0014069 postsynaptic density // GO:0016020 membrane // GO:0016323 basolateral plasma membrane // GO:0030054 cell junction // GO:0044224 juxtaparanode region of axon // GO:0045211 postsynaptic membrane // GO:0097481 neuronal postsynaptic density // GO:0005886 p…	GO:0004385 guanylate kinase activity // GO:0005515 protein binding // GO:0019900 kinase binding // GO:0035255 ionotropic glutamate receptor binding // GO:0035255 ionotropic glutamate receptor binding	---	discs, large homolog 2 (Drosophila)	chr11	-	83455012	85627922	0.625542	0.0132408	0.222664	-0.751568	0.0149941	0.618744
TC1100012583.hg.1	BLID	GO:0006915 apoptotic process	GO:0005739 mitochondrion // GO:0005737 cytoplasm	---	---	BH3-like motif containing, cell death inducer	chr11	-	122028283	122422871	0.554104	0.000793242	0.0701109	-0.141002	0.464635	0.790523
TC1200009883.hg.1	CLEC2A	GO:0042267 natural killer cell mediated cytotoxicity	GO:0005886 plasma membrane // GO:0016021 integral component of membrane // GO:0016020 membrane	GO:0005515 protein binding // GO:0030246 carbohydrate binding // GO:0042803 protein homodimerization activity	---	C-type lectin domain family 2, member A	chr12	-	9898673	9932381	0.808894	0.0231035	0.266448	-1.78799	9.00408e-05	0.49619
TC1200011037.hg.1	FAM19A2	---	GO:0005737 cytoplasm	---	---	family with sequence similarity 19 (chemokine (C-C motif)-like), member A2	chr12	-	61708248	62279150	0.582349	1.31213e-05	0.00856698	-0.0934676	0.534553	0.826494
TC1400008780.hg.1	NOVA1	GO:0000398 mRNA splicing, via spliceosome // GO:0006396 RNA processing // GO:0007268 synaptic transmission // GO:0007626 locomotory behavior // GO:0008380 RNA splicing // GO:0051252 regulation of RNA metabolic process	GO:0005634 nucleus // GO:0005730 nucleolus // GO:0043231 intracellular membrane-bounded organelle // GO:0005634 nucleus	GO:0003723 RNA binding // GO:0003729 mRNA binding // GO:0044822 poly(A) RNA binding // GO:0003676 nucleic acid binding // GO:0003723 RNA binding	---	neuro-oncological ventral antigen 1	chr14	-	26443093	26597754	0.647521	0.0334826	0.295045	-0.0259342	0.943452	0.985002
TC1500009787.hg.1	CILP	GO:0043569 negative regulation of insulin-like growth factor receptor signaling pathway	GO:0005578 proteinaceous extracellular matrix // GO:0005615 extracellular space // GO:0031012 extracellular matrix // GO:0070062 extracellular exosome // GO:0005576 extracellular region	GO:0004035 alkaline phosphatase activity // GO:0004551 nucleotide diphosphatase activity	---	cartilage intermediate layer protein, nucleotide pyrophosphohydrolase	chr15	-	65194758	65211502	0.576932	0.0164098	0.238339	0.0124427	0.965426	0.989984
TC2200007150.hg.1	TIMP3	GO:0007417 central nervous system development // GO:0007568 aging // GO:0007601 visual perception // GO:0009612 response to mechanical stimulus // GO:0009725 response to hormone // GO:0010951 negative regulation of endopeptidase activity // GO:0010951 negative regulation of endopeptidase activity // GO:0034097 response to cytokine // GO:0042246 tissue regeneration // GO:0043627 response to estrog…	GO:0005578 proteinaceous extracellular matrix // GO:0005604 basement membrane // GO:0005615 extracellular space // GO:0005634 nucleus // GO:0005737 cytoplasm // GO:0031012 extracellular matrix // GO:0070062 extracellular exosome // GO:0005576 extracellular region // GO:0005578 proteinaceous extracellular matrix // GO:0005578 proteinaceous extracellular matrix // GO:0005615 extracellular space // …	GO:0002020 protease binding // GO:0005515 protein binding // GO:0008191 metalloendopeptidase inhibitor activity // GO:0046872 metal ion binding // GO:0002020 protease binding // GO:0004857 enzyme inhibitor activity // GO:0008191 metalloendopeptidase inhibitor activity // GO:0030414 peptidase inhibitor activity // GO:0003674 molecular_function	GenMAPP Matrix_Metalloproteinases	TIMP metallopeptidase inhibitor 3	chr22	+	32800816	32865634	0.539744	0.0203399	0.256152	-0.143611	0.606173	0.864332

## Sheet: non Responders
AffyID	Symbol	GOBP	GOCC	GOMF	pathway	Description	Chrom	Strand	Start	Stop	logFC (AK-POST_resp vs AK-PRE_resp)	P.Value (AK-POST_resp vs AK-PRE_resp)	adj.P.Val (AK-POST_resp vs AK-PRE_resp)	logFC (AK-POST_non-resp vs AK-PRE_non-resp)	P.Value (AK-POST_non-resp vs AK-PRE_non-resp)	adj.P.Val (AK-POST_non-resp vs AK-PRE_non-resp)
TC0100010310.hg.1	SLAMF7	GO:0007155 cell adhesion // GO:0030101 natural killer cell activation // GO:0042267 natural killer cell mediated cytotoxicity // GO:0050776 regulation of immune response	GO:0005886 plasma membrane // GO:0016021 integral component of membrane // GO:0016020 membrane // GO:0005783 endoplasmic reticulum	---	---	SLAM family member 7	chr1	+	160739057	160754821	-0.181547	0.324575	0.637883	0.570417	0.0134957	0.618744
TC0100015350.hg.1	AMPD1	GO:0006144 purine nucleobase metabolic process // GO:0010033 response to organic substance // GO:0032264 IMP salvage // GO:0043101 purine-containing compound salvage // GO:0044281 small molecule metabolic process // GO:0055086 nucleobase-containing small molecule metabolic process // GO:0009117 nucleotide metabolic process // GO:0009168 purine ribonucleoside monophosphate biosynthetic process	GO:0005829 cytosol	GO:0003876 AMP deaminase activity // GO:0032036 myosin heavy chain binding // GO:0046872 metal ion binding // GO:0003876 AMP deaminase activity // GO:0016787 hydrolase activity // GO:0019239 deaminase activity	---	adenosine monophosphate deaminase 1	chr1	-	114673098	114695618	0.0877419	0.472469	0.744946	0.526827	0.000786874	0.605063
TC0100017110.hg.1	FCMR	GO:0002376 immune system process // GO:0006968 cellular defense response // GO:0043066 negative regulation of apoptotic process	GO:0005576 extracellular region // GO:0016021 integral component of membrane // GO:0016020 membrane	---	---	Fc fragment of IgM receptor	chr1	-	206903286	206923247	-0.497557	0.0180418	0.246169	0.82694	0.00164639	0.618744
TC0100017113.hg.1	PIGR	GO:0001580 detection of chemical stimulus involved in sensory perception of bitter taste // GO:0001895 retina homeostasis // GO:0002415 immunoglobulin transcytosis in epithelial cells mediated by polymeric immunoglobulin receptor // GO:0007173 epidermal growth factor receptor signaling pathway // GO:0038093 Fc receptor signaling pathway // GO:0043113 receptor clustering	GO:0005615 extracellular space // GO:0005886 plasma membrane // GO:0005887 integral component of plasma membrane // GO:0043235 receptor complex // GO:0070062 extracellular exosome // GO:0005576 extracellular region // GO:0005886 plasma membrane // GO:0016020 membrane // GO:0016021 integral component of membrane	GO:0001792 polymeric immunoglobulin receptor activity	---	polymeric immunoglobulin receptor	chr1	-	206928518	206946466	0.132964	0.435008	0.720518	0.605299	0.00496367	0.618744
TC0100017358.hg.1	SLC30A10	GO:0006828 manganese ion transport // GO:0010043 response to zinc ion // GO:0061088 regulation of sequestering of zinc ion // GO:0071577 zinc II ion transmembrane transport // GO:0006810 transport // GO:0006811 ion transport // GO:0006812 cation transport // GO:0006829 zinc II ion transport // GO:0010043 response to zinc ion // GO:0055085 transmembrane transport // GO:0061088 regulation of seques…	GO:0005886 plasma membrane // GO:0016021 integral component of membrane // GO:0005886 plasma membrane // GO:0005886 plasma membrane // GO:0016020 membrane	GO:0005385 zinc ion transmembrane transporter activity // GO:0005385 zinc ion transmembrane transporter activity // GO:0008324 cation transmembrane transporter activity	---	solute carrier family 30, member 10	chr1	-	219685427	219958647	0.0837985	0.581122	0.806709	0.576585	0.00284904	0.618744
TC0200006831.hg.1	VSNL1	GO:0035774 positive regulation of insulin secretion involved in cellular response to glucose stimulus // GO:0045921 positive regulation of exocytosis // GO:0046676 negative regulation of insulin secretion	GO:0005829 cytosol // GO:0016020 membrane	GO:0005509 calcium ion binding // GO:0005515 protein binding // GO:0046872 metal ion binding	---	visinin like 1	chr2	+	17539126	17657018	-0.658126	0.00158782	0.0976718	0.689803	0.00627051	0.618744
TC0300007065.hg.1	DLEC1	GO:0008285 negative regulation of cell proliferation	GO:0005737 cytoplasm // GO:0005737 cytoplasm	GO:0003674 molecular_function	---	deleted in lung and esophageal cancer 1	chr3	+	38039205	38124025	0.00817136	0.941471	0.978128	0.534495	0.000224402	0.553223
TC0400007104.hg.1	SLC34A2	GO:0001701 in utero embryonic development // GO:0006811 ion transport // GO:0006817 phosphate ion transport // GO:0007568 aging // GO:0009750 response to fructose // GO:0030643 cellular phosphate ion homeostasis // GO:0032355 response to estradiol // GO:0035435 phosphate ion transmembrane transport // GO:0035725 sodium ion transmembrane transport // GO:0043627 response to estrogen // GO:0044267 c…	GO:0005886 plasma membrane // GO:0005887 integral component of plasma membrane // GO:0016021 integral component of membrane // GO:0016021 integral component of membrane // GO:0016324 apical plasma membrane // GO:0031526 brush border membrane // GO:0031528 microvillus membrane // GO:0031982 vesicle // GO:0005886 plasma membrane // GO:0005903 brush border // GO:0016020 membrane // GO:0016021 integr…	GO:0005436 sodium:phosphate symporter activity // GO:0015321 sodium-dependent phosphate transmembrane transporter activity // GO:0019904 protein domain specific binding // GO:0031402 sodium ion binding // GO:0042301 phosphate ion binding // GO:0015293 symporter activity // GO:0015321 sodium-dependent phosphate transmembrane transporter activity // GO:0000166 nucleotide binding // GO:0004672 prote…	---	solute carrier family 34 (type II sodium/phosphate cotransporter), member 2	chr4	+	25655301	25678748	-0.0632022	0.781757	0.906044	0.768358	0.00768521	0.618744
TC0400007776.hg.1	FDCSP	---	GO:0005576 extracellular region	---	---	follicular dendritic cell secreted protein	chr4	+	70226071	70235252	0.108052	0.60497	0.819001	0.959393	0.000386459	0.605063
TC0400007782.hg.1	MUC7	GO:0006493 protein O-linked glycosylation // GO:0016266 O-glycan processing // GO:0043687 post-translational protein modification // GO:0044267 cellular protein metabolic process	GO:0005796 Golgi lumen // GO:0070062 extracellular exosome // GO:0005576 extracellular region	GO:0005515 protein binding	---	mucin 7, secreted	chr4	+	70430492	70482997	0.603276	0.47845	0.747776	2.2541	0.0336336	0.618744
TC0400008091.hg.1	SPP1	GO:0001649 osteoblast differentiation // GO:0006954 inflammatory response // GO:0007155 cell adhesion // GO:0007566 embryo implantation // GO:0010811 positive regulation of cell-substrate adhesion // GO:0022617 extracellular matrix disassembly // GO:0030198 extracellular matrix organization // GO:0030593 neutrophil chemotaxis // GO:0031214 biomineral tissue development // GO:0033280 response to v…	GO:0005576 extracellular region // GO:0005615 extracellular space // GO:0042995 cell projection // GO:0045177 apical part of cell // GO:0048471 perinuclear region of cytoplasm // GO:0070062 extracellular exosome // GO:0005576 extracellular region // GO:0005615 extracellular space // GO:0005737 cytoplasm // GO:0031988 membrane-bounded vesicle	GO:0005125 cytokine activity // GO:0005515 protein binding // GO:0050840 extracellular matrix binding	GenMAPP TGF_Beta_Signaling_Pathway	secreted phosphoprotein 1	chr4	+	87975650	87983426	0.850322	0.0610624	0.35736	1.44234	0.0104899	0.618744
TC0400009110.hg.1	GRIA2	GO:0007165 signal transduction // GO:0007268 synaptic transmission // GO:0034220 ion transmembrane transport // GO:0035235 ionotropic glutamate receptor signaling pathway // GO:0035249 synaptic transmission, glutamatergic // GO:0006810 transport // GO:0006811 ion transport // GO:0007268 synaptic transmission // GO:0034220 ion transmembrane transport // GO:0035249 synaptic transmission, glutamater…	GO:0005789 endoplasmic reticulum membrane // GO:0005886 plasma membrane // GO:0005887 integral component of plasma membrane // GO:0008021 synaptic vesicle // GO:0030054 cell junction // GO:0030425 dendrite // GO:0030666 endocytic vesicle membrane // GO:0032281 AMPA glutamate receptor complex // GO:0032281 AMPA glutamate receptor complex // GO:0045211 postsynaptic membrane // GO:0005783 endoplasmi…	GO:0004970 ionotropic glutamate receptor activity // GO:0004971 AMPA glutamate receptor activity // GO:0005234 extracellular-glutamate-gated ion channel activity // GO:0005515 protein binding // GO:0004872 receptor activity // GO:0004970 ionotropic glutamate receptor activity // GO:0004971 AMPA glutamate receptor activity // GO:0005216 ion channel activity // GO:0005234 extracellular-glutamate-ga…	---	glutamate receptor, ionotropic, AMPA 2	chr4	+	157204182	157366075	-0.087801	0.669724	0.851535	0.523927	0.0411621	0.623032
TC0400010449.hg.1	TLR10	GO:0002224 toll-like receptor signaling pathway // GO:0002755 MyD88-dependent toll-like receptor signaling pathway // GO:0006954 inflammatory response // GO:0006955 immune response // GO:0034146 toll-like receptor 5 signaling pathway // GO:0034166 toll-like receptor 10 signaling pathway // GO:0045087 innate immune response // GO:0050707 regulation of cytokine secretion // GO:0050729 positive regu…	GO:0005886 plasma membrane // GO:0016020 membrane // GO:0016021 integral component of membrane // GO:0016020 membrane	GO:0004888 transmembrane signaling receptor activity // GO:0004888 transmembrane signaling receptor activity	---	toll-like receptor 10	chr4	-	38772239	38782990	-0.0328061	0.844543	0.935183	0.58457	0.00580262	0.618744
TC0400010961.hg.1	JCHAIN	GO:0001895 retina homeostasis // GO:0002250 adaptive immune response // GO:0003094 glomerular filtration // GO:0006955 immune response // GO:0019731 antibacterial humoral response // GO:0032461 positive regulation of protein oligomerization // GO:0045087 innate immune response // GO:0060267 positive regulation of respiratory burst	GO:0005576 extracellular region // GO:0005615 extracellular space // GO:0070062 extracellular exosome // GO:0071748 monomeric IgA immunoglobulin complex // GO:0071750 dimeric IgA immunoglobulin complex // GO:0071751 secretory IgA immunoglobulin complex // GO:0071752 secretory dimeric IgA immunoglobulin complex // GO:0071756 pentameric IgM immunoglobulin complex // GO:0071757 hexameric IgM immunog…	GO:0003697 single-stranded DNA binding // GO:0003823 antigen binding // GO:0019862 IgA binding // GO:0031210 phosphatidylcholine binding // GO:0034987 immunoglobulin receptor binding // GO:0034987 immunoglobulin receptor binding // GO:0042803 protein homodimerization activity // GO:0042834 peptidoglycan binding	---	joining chain of multimeric IgA and IgM	chr4	-	70655541	70681817	-0.24113	0.670986	0.85226	2.04762	0.00445791	0.618744
TC0400011192.hg.1	PLAC8	GO:0008284 positive regulation of cell proliferation // GO:0009409 response to cold // GO:0040015 negative regulation of multicellular organism growth // GO:0042742 defense response to bacterium // GO:0043066 negative regulation of apoptotic process // GO:0045944 positive regulation of transcription from RNA polymerase II promoter // GO:0050873 brown fat cell differentiation	---	GO:0003682 chromatin binding // GO:0005515 protein binding	---	placenta specific 8	chr4	-	83090048	83137075	-0.739648	0.000917923	0.0749147	0.839747	0.00198562	0.618744
TC0400012903.hg.1	PROM1	GO:0010842 retina layer formation // GO:0045494 photoreceptor cell maintenance // GO:0060042 retina morphogenesis in camera-type eye // GO:0060219 camera-type eye photoreceptor cell differentiation // GO:0060219 camera-type eye photoreceptor cell differentiation // GO:0072112 glomerular visceral epithelial cell differentiation // GO:0072139 glomerular parietal epithelial cell differentiation // G…	GO:0001750 photoreceptor outer segment // GO:0005615 extracellular space // GO:0005783 endoplasmic reticulum // GO:0005793 endoplasmic reticulum-Golgi intermediate compartment // GO:0005886 plasma membrane // GO:0005887 integral component of plasma membrane // GO:0005903 brush border // GO:0009986 cell surface // GO:0016324 apical plasma membrane // GO:0031528 microvillus membrane // GO:0031982 v…	GO:0005515 protein binding // GO:0042805 actinin binding // GO:0045296 cadherin binding	---	prominin 1	chr4	-	15968226	16084378	0.144183	0.663911	0.848489	0.884503	0.0327702	0.618744
TC0500009409.hg.1	GABRP	GO:0007165 signal transduction // GO:0007165 signal transduction // GO:0007268 synaptic transmission // GO:0042391 regulation of membrane potential // GO:0050877 neurological system process // GO:1902476 chloride transmembrane transport // GO:0006810 transport // GO:0006811 ion transport // GO:0006821 chloride transport // GO:0007268 synaptic transmission // GO:0042391 regulation of membrane pote…	GO:0005887 integral component of plasma membrane // GO:0030054 cell junction // GO:0034707 chloride channel complex // GO:0043005 neuron projection // GO:0045202 synapse // GO:0045211 postsynaptic membrane // GO:1902711 GABA-A receptor complex // GO:0005886 plasma membrane // GO:0005887 integral component of plasma membrane // GO:0016020 membrane // GO:0016021 integral component of membrane // GO…	GO:0004890 GABA-A receptor activity // GO:0005230 extracellular ligand-gated ion channel activity // GO:0005254 chloride channel activity // GO:0004890 GABA-A receptor activity // GO:0005230 extracellular ligand-gated ion channel activity // GO:0005230 extracellular ligand-gated ion channel activity // GO:0005254 chloride channel activity // GO:0005254 chloride channel activity	---	gamma-aminobutyric acid (GABA) A receptor, pi	chr5	+	170763350	170814047	0.203238	0.425978	0.714843	0.885674	0.00601279	0.618744
TC0500010651.hg.1	FGF10	GO:0000132 establishment of mitotic spindle orientation // GO:0000165 MAPK cascade // GO:0000186 activation of MAPKK activity // GO:0000187 activation of MAPK activity // GO:0001525 angiogenesis // GO:0001656 metanephros development // GO:0001759 organ induction // GO:0001823 mesonephros development // GO:0001974 blood vessel remodeling // GO:0003338 metanephros morphogenesis // GO:0007173 epider…	GO:0005576 extracellular region // GO:0005615 extracellular space // GO:0005634 nucleus // GO:0005886 plasma membrane // GO:0009986 cell surface // GO:0009986 cell surface // GO:0031012 extracellular matrix // GO:0005576 extracellular region	GO:0005104 fibroblast growth factor receptor binding // GO:0005111 type 2 fibroblast growth factor receptor binding // GO:0005515 protein binding // GO:0008083 growth factor activity // GO:0008201 heparin binding // GO:0042056 chemoattractant activity // GO:0005102 receptor binding // GO:0005104 fibroblast growth factor receptor binding // GO:0008083 growth factor activity	---	fibroblast growth factor 10	chr5	-	44303544	44389706	0.244081	0.138292	0.464272	0.559185	0.0067314	0.618744
TC0500011194.hg.1	F2RL2	GO:0007596 blood coagulation // GO:0009611 response to wounding // GO:0030168 platelet activation // GO:0070493 thrombin receptor signaling pathway // GO:0007165 signal transduction // GO:0007186 G-protein coupled receptor signaling pathway // GO:0007596 blood coagulation // GO:0007599 hemostasis	GO:0005576 extracellular region // GO:0005886 plasma membrane // GO:0005887 integral component of plasma membrane // GO:0016324 apical plasma membrane // GO:0005886 plasma membrane // GO:0016020 membrane // GO:0016021 integral component of membrane	GO:0004435 phosphatidylinositol phospholipase C activity // GO:0005515 protein binding // GO:0015057 thrombin receptor activity // GO:0004871 signal transducer activity // GO:0004930 G-protein coupled receptor activity // GO:0015057 thrombin receptor activity	GenMAPP GPCRDB_Class_A_Rhodopsin-like	coagulation factor II (thrombin) receptor-like 2	chr5	-	76615482	76623434	-0.309463	0.149605	0.477742	0.52859	0.0462808	0.624148
TC0500013316.hg.1	CD180	GO:0002322 B cell proliferation involved in immune response // GO:0006954 inflammatory response // GO:0031666 positive regulation of lipopolysaccharide-mediated signaling pathway // GO:0045087 innate immune response // GO:0071222 cellular response to lipopolysaccharide // GO:0002376 immune system process // GO:0031666 positive regulation of lipopolysaccharide-mediated signaling pathway	GO:0005886 plasma membrane // GO:0016021 integral component of membrane // GO:0016020 membrane	---	---	CD180 molecule	chr5	-	67182276	67196789	-0.345307	0.151334	0.479883	0.750162	0.0124782	0.618744
TC0600007461.hg.1	OR10C1	GO:0007186 G-protein coupled receptor signaling pathway // GO:0007608 sensory perception of smell // GO:0050911 detection of chemical stimulus involved in sensory perception of smell // GO:0050911 detection of chemical stimulus involved in sensory perception of smell // GO:0007186 G-protein coupled receptor signaling pathway // GO:0007608 sensory perception of smell // GO:0007165 signal transduct…	GO:0005886 plasma membrane // GO:0016021 integral component of membrane // GO:0016021 integral component of membrane // GO:0005886 plasma membrane // GO:0016020 membrane // GO:0016021 integral component of membrane	GO:0004930 G-protein coupled receptor activity // GO:0004984 olfactory receptor activity // GO:0004984 olfactory receptor activity // GO:0004871 signal transducer activity // GO:0004984 olfactory receptor activity	---	olfactory receptor, family 10, subfamily C, member 1 (gene/pseudogene)	chr6	+	29439306	29440977	0.172656	0.338997	0.649908	0.505194	0.0248895	0.618744
TC0600011733.hg.1	KCNK5	GO:0006813 potassium ion transport // GO:0007588 excretion // GO:0030322 stabilization of membrane potential // GO:0034765 regulation of ion transmembrane transport // GO:0071805 potassium ion transmembrane transport // GO:0006810 transport // GO:0006811 ion transport // GO:0006813 potassium ion transport // GO:0030322 stabilization of membrane potential // GO:0071804 cellular potassium ion trans…	GO:0005887 integral component of plasma membrane // GO:0016020 membrane // GO:0016021 integral component of membrane	GO:0005249 voltage-gated potassium channel activity // GO:0005267 potassium channel activity // GO:0022841 potassium ion leak channel activity // GO:0005244 voltage-gated ion channel activity // GO:0005267 potassium channel activity // GO:0022841 potassium ion leak channel activity	---	potassium channel, two pore domain subfamily K, member 5	chr6	-	39188971	39229475	0.171861	0.386719	0.685472	0.605383	0.0149664	0.618744
TC0700008760.hg.1	SLC26A4	GO:0006811 ion transport // GO:0006885 regulation of pH // GO:0007605 sensory perception of sound // GO:0008272 sulfate transport // GO:0015698 inorganic anion transport // GO:0015701 bicarbonate transport // GO:0015705 iodide transport // GO:0019532 oxalate transport // GO:0032880 regulation of protein localization // GO:0042391 regulation of membrane potential // GO:0051453 regulation of intrac…	GO:0005886 plasma membrane // GO:0005887 integral component of plasma membrane // GO:0016021 integral component of membrane // GO:0016324 apical plasma membrane // GO:0016324 apical plasma membrane // GO:0031526 brush border membrane // GO:0070062 extracellular exosome // GO:0005886 plasma membrane // GO:0005887 integral component of plasma membrane // GO:0016020 membrane // GO:0016021 integral c…	GO:0005254 chloride channel activity // GO:0008271 secondary active sulfate transmembrane transporter activity // GO:0015106 bicarbonate transmembrane transporter activity // GO:0015108 chloride transmembrane transporter activity // GO:0015111 iodide transmembrane transporter activity // GO:0015116 sulfate transmembrane transporter activity // GO:0015301 anion:anion antiporter activity // GO:0019…	---	solute carrier family 26 (anion exchanger), member 4	chr7	+	107660635	107717809	0.165497	0.446416	0.728657	0.790661	0.00409465	0.618744
TC0700009481.hg.1	PIP	GO:0001580 detection of chemical stimulus involved in sensory perception of bitter taste // GO:0001895 retina homeostasis // GO:0006508 proteolysis // GO:0010628 positive regulation of gene expression // GO:0055085 transmembrane transport // GO:0070233 negative regulation of T cell apoptotic process	GO:0005576 extracellular region // GO:0005615 extracellular space // GO:0005634 nucleus // GO:0070062 extracellular exosome // GO:0005576 extracellular region	GO:0001948 glycoprotein binding // GO:0003779 actin binding // GO:0004190 aspartic-type endopeptidase activity // GO:0005515 protein binding // GO:0019864 IgG binding // GO:0046983 protein dimerization activity // GO:0003779 actin binding	---	prolactin-induced protein	chr7	+	143132077	143139746	0.670299	0.466629	0.74082	2.61316	0.0231864	0.618744
TC0700010854.hg.1	INHBA	GO:0000082 G1/S transition of mitotic cell cycle // GO:0001541 ovarian follicle development // GO:0001541 ovarian follicle development // GO:0001942 hair follicle development // GO:0002244 hematopoietic progenitor cell differentiation // GO:0006357 regulation of transcription from RNA polymerase II promoter // GO:0006952 defense response // GO:0007050 cell cycle arrest // GO:0007166 cell surface …	GO:0005576 extracellular region // GO:0005576 extracellular region // GO:0005615 extracellular space // GO:0005623 cell // GO:0043509 activin A complex // GO:0043512 inhibin A complex // GO:0005576 extracellular region // GO:0005615 extracellular space // GO:0005615 extracellular space // GO:0043512 inhibin A complex // GO:0005576 extracellular region	GO:0005125 cytokine activity // GO:0005160 transforming growth factor beta receptor binding // GO:0005179 hormone activity // GO:0005515 protein binding // GO:0008083 growth factor activity // GO:0017046 peptide hormone binding // GO:0034711 inhibin binding // GO:0042802 identical protein binding // GO:0046982 protein heterodimerization activity // GO:0070699 type II activin receptor binding // G…	GenMAPP TGF_Beta_Signaling_Pathway	inhibin beta A	chr7	-	41685114	41703108	-0.333464	0.131101	0.455982	0.615193	0.0246722	0.618744
TC0700013390.hg.1	TRIM73	---	GO:0005622 intracellular	GO:0008270 zinc ion binding // GO:0046872 metal ion binding	---	tripartite motif containing 73	chr7	+	75394973	75405613	0.0765082	0.52695	0.778076	0.526786	0.000710198	0.605063
TC0800007993.hg.1	PI15	GO:0010466 negative regulation of peptidase activity // GO:0008150 biological_process	GO:0070062 extracellular exosome // GO:0005576 extracellular region	GO:0030414 peptidase inhibitor activity	---	peptidase inhibitor 15	chr8	+	74824537	74855029	-0.40348	0.0411695	0.317619	0.561399	0.0210131	0.618744
TC0X00007231.hg.1	GAGE12H	---	---	---	---	G antigen 12H	chrX	+	49532143	49539551	-0.0284157	0.886584	0.954341	0.500438	0.0439324	0.623468
TC0X00007232.hg.1	GAGE12D	---	---	GO:0005515 protein binding	---	G antigen 12D	chrX	+	49541699	49549107	-0.0284157	0.886584	0.954341	0.500438	0.0439324	0.623468
TC0X00007233.hg.1	GAGE12G	GO:0008150 biological_process	GO:0005575 cellular_component	GO:0003674 molecular_function // GO:0005515 protein binding	---	G antigen 12G	chrX	+	49551255	49558659	-0.0284157	0.886584	0.954341	0.500438	0.0439324	0.623468
TC0X00010515.hg.1	CAPN6	GO:0001578 microtubule bundle formation // GO:0006508 proteolysis // GO:0051493 regulation of cytoskeleton organization // GO:0001578 microtubule bundle formation // GO:0006508 proteolysis // GO:0006508 proteolysis // GO:0051493 regulation of cytoskeleton organization	GO:0005876 spindle microtubule // GO:0048471 perinuclear region of cytoplasm // GO:0005622 intracellular // GO:0005737 cytoplasm // GO:0005819 spindle // GO:0005856 cytoskeleton // GO:0005874 microtubule // GO:0048471 perinuclear region of cytoplasm	GO:0004198 calcium-dependent cysteine-type endopeptidase activity // GO:0008017 microtubule binding // GO:0004198 calcium-dependent cysteine-type endopeptidase activity // GO:0004198 calcium-dependent cysteine-type endopeptidase activity // GO:0004198 calcium-dependent cysteine-type endopeptidase activity // GO:0008017 microtubule binding	GenMAPP Integrin-mediated_cell_adhesion_KEGG	calpain 6	chrX	-	111245099	111270546	-0.130351	0.572538	0.801787	0.601683	0.036691	0.618744
TC1000009893.hg.1	ITGA8	GO:0001656 metanephros development // GO:0001822 kidney development // GO:0007160 cell-matrix adhesion // GO:0007160 cell-matrix adhesion // GO:0007229 integrin-mediated signaling pathway // GO:0007420 brain development // GO:0007613 memory // GO:0016337 single organismal cell-cell adhesion // GO:0030030 cell projection organization // GO:0030198 extracellular matrix organization // GO:0030511 po…	GO:0005783 endoplasmic reticulum // GO:0005886 plasma membrane // GO:0005925 focal adhesion // GO:0008305 integrin complex // GO:0009986 cell surface // GO:0014069 postsynaptic density // GO:0032591 dendritic spine membrane // GO:0034678 integrin alpha8-beta1 complex // GO:0043204 perikaryon // GO:0045177 apical part of cell // GO:0005886 plasma membrane // GO:0008305 integrin complex // GO:00160…	GO:0046872 metal ion binding	GenMAPP Integrin-mediated_cell_adhesion_KEGG	integrin alpha 8	chr10	-	15513949	15720335	0.0254253	0.88418	0.953012	0.536212	0.0145528	0.618744
TC1000010870.hg.1	SRGN	---	---	---	---	Memczak2013 ANTISENSE, coding, INTERNAL, UTR3 best transcript NM_002727	chr10	-	69104615	69104724	-0.402136	0.027878	0.279039	0.770801	0.000823298	0.605063
TC1000012169.hg.1	ADAM12	GO:0006508 proteolysis // GO:0007155 cell adhesion // GO:0007173 epidermal growth factor receptor signaling pathway // GO:0007520 myoblast fusion // GO:0007229 integrin-mediated signaling pathway	GO:0005576 extracellular region // GO:0005654 nucleoplasm // GO:0005739 mitochondrion // GO:0005886 plasma membrane // GO:0016021 integral component of membrane // GO:0005886 plasma membrane // GO:0016020 membrane	GO:0004222 metalloendopeptidase activity // GO:0005515 protein binding // GO:0008237 metallopeptidase activity // GO:0008270 zinc ion binding // GO:0017124 SH3 domain binding // GO:0008233 peptidase activity // GO:0008237 metallopeptidase activity // GO:0016787 hydrolase activity // GO:0017124 SH3 domain binding // GO:0046872 metal ion binding	---	ADAM metallopeptidase domain 12	chr10	-	126012381	126388558	0.0050218	0.980325	0.993723	0.509619	0.0447038	0.623468
TC1100006995.hg.1	SAA1	GO:0000187 activation of MAPK activity // GO:0006898 receptor-mediated endocytosis // GO:0006953 acute-phase response // GO:0007204 positive regulation of cytosolic calcium ion concentration // GO:0007204 positive regulation of cytosolic calcium ion concentration // GO:0030168 platelet activation // GO:0030593 neutrophil chemotaxis // GO:0044267 cellular protein metabolic process // GO:0045087 in…	GO:0005576 extracellular region // GO:0005576 extracellular region // GO:0005615 extracellular space // GO:0005829 cytosol // GO:0005829 cytosol // GO:0005881 cytoplasmic microtubule // GO:0034364 high-density lipoprotein particle // GO:0070062 extracellular exosome // GO:0071682 endocytic vesicle lumen // GO:0005576 extracellular region // GO:0005615 extracellular space	GO:0001664 G-protein coupled receptor binding // GO:0008201 heparin binding // GO:0042056 chemoattractant activity // GO:0042056 chemoattractant activity	---	serum amyloid A1	chr11	+	18266174	18269977	-0.461697	0.12699	0.45238	0.931846	0.0133989	0.618744
TC1100007840.hg.1	SCGB1D2	---	GO:0005615 extracellular space // GO:0005576 extracellular region // GO:0005615 extracellular space	---	---	secretoglobin, family 1D, member 2	chr11	+	62242210	62244808	0.477487	0.384032	0.682743	1.79843	0.00915078	0.618744
TC1100007841.hg.1	SCGB2A2	GO:0008150 biological_process	GO:0005575 cellular_component	GO:0005515 protein binding // GO:0003674 molecular_function	---	secretoglobin, family 2A, member 2	chr11	+	62270155	62273157	0.598907	0.246108	0.573305	1.53256	0.017427	0.618744
TC1100009075.hg.1	NCAM1	---	---	---	---	Transcript Identified by AceView, Entrez Gene ID(s) 4684	chr11	+	113246786	113248250	-0.0804912	0.595635	0.814331	0.545131	0.00457805	0.618744
TC1100012123.hg.1	MMP7	GO:0002779 antibacterial peptide secretion // GO:0002780 antibacterial peptide biosynthetic process // GO:0006508 proteolysis // GO:0007568 aging // GO:0022617 extracellular matrix disassembly // GO:0030198 extracellular matrix organization // GO:0030574 collagen catabolic process // GO:0031667 response to nutrient levels // GO:0042127 regulation of cell proliferation // GO:0042493 response to dr…	GO:0005576 extracellular region // GO:0005578 proteinaceous extracellular matrix // GO:0005615 extracellular space // GO:0009986 cell surface // GO:0070062 extracellular exosome // GO:0005576 extracellular region // GO:0005615 extracellular space // GO:0031012 extracellular matrix	GO:0004222 metalloendopeptidase activity // GO:0008201 heparin binding // GO:0008270 zinc ion binding // GO:0004222 metalloendopeptidase activity // GO:0008233 peptidase activity // GO:0008237 metallopeptidase activity // GO:0016787 hydrolase activity // GO:0046872 metal ion binding	GenMAPP Matrix_Metalloproteinases	matrix metallopeptidase 7	chr11	-	102520508	102530753	0.40555	0.286106	0.606449	1.49831	0.00194313	0.618744
TC1100013152.hg.1	SAA2	GO:0006953 acute-phase response // GO:0050918 positive chemotaxis // GO:0060326 cell chemotaxis // GO:0000187 activation of MAPK activity // GO:0006898 receptor-mediated endocytosis // GO:0006953 acute-phase response // GO:0007204 positive regulation of cytosolic calcium ion concentration // GO:0007204 positive regulation of cytosolic calcium ion concentration // GO:0030168 platelet activation //…	GO:0005615 extracellular space // GO:0034364 high-density lipoprotein particle // GO:0070062 extracellular exosome // GO:0005576 extracellular region // GO:0005576 extracellular region // GO:0005576 extracellular region // GO:0005615 extracellular space // GO:0005829 cytosol // GO:0005829 cytosol // GO:0005881 cytoplasmic microtubule // GO:0071682 endocytic vesicle lumen	GO:0042056 chemoattractant activity // GO:0001664 G-protein coupled receptor binding // GO:0008201 heparin binding // GO:0042056 chemoattractant activity	---	serum amyloid A2	chr11	-	18231349	18248674	-0.482033	0.171646	0.501913	1.04398	0.0174512	0.618744
TC1200007053.hg.1	SPX	GO:0003084 positive regulation of systemic arterial blood pressure // GO:0010459 negative regulation of heart rate // GO:0032099 negative regulation of appetite // GO:0035814 negative regulation of renal sodium excretion // GO:0044539 long-chain fatty acid import // GO:0045944 positive regulation of transcription from RNA polymerase II promoter // GO:0051930 regulation of sensory perception of pa…	GO:0005615 extracellular space // GO:0030133 transport vesicle // GO:0005576 extracellular region // GO:0005615 extracellular space // GO:0031410 cytoplasmic vesicle	GO:0005184 neuropeptide hormone activity // GO:0005184 neuropeptide hormone activity // GO:0031765 type 2 galanin receptor binding // GO:0031766 type 3 galanin receptor binding // GO:0005179 hormone activity	---	spexin hormone	chr12	+	21526307	21537377	0.314179	0.157535	0.485892	0.543203	0.0478764	0.624148
TC1200010846.hg.1	DCD	GO:0006508 proteolysis // GO:0031640 killing of cells of other organism // GO:0042742 defense response to bacterium // GO:0050832 defense response to fungus	GO:0005576 extracellular region // GO:0005615 extracellular space // GO:0070062 extracellular exosome // GO:0005576 extracellular region	GO:0005515 protein binding // GO:0008233 peptidase activity // GO:0044822 poly(A) RNA binding // GO:0016787 hydrolase activity	---	dermcidin	chr12	-	54644591	54648493	1.12218	0.168524	0.498289	2.41256	0.0174442	0.618744
TC1300007752.hg.1	CLDN10	GO:0006811 ion transport // GO:0007155 cell adhesion // GO:0016338 calcium-independent cell-cell adhesion via plasma membrane cell-adhesion molecules // GO:0006810 transport	GO:0005737 cytoplasm // GO:0005886 plasma membrane // GO:0005923 bicellular tight junction // GO:0016021 integral component of membrane // GO:0005923 bicellular tight junction // GO:0005923 bicellular tight junction // GO:0016020 membrane // GO:0030054 cell junction	GO:0005198 structural molecule activity // GO:0042802 identical protein binding	---	claudin 10	chr13	+	95433599	95603323	0.669839	0.335229	0.645881	1.73283	0.044672	0.623468
TC1400007890.hg.1	GPR65	GO:0006915 apoptotic process // GO:0006955 immune response // GO:0007186 G-protein coupled receptor signaling pathway // GO:0007275 multicellular organismal development // GO:0010447 response to acidic pH // GO:0030819 positive regulation of cAMP biosynthetic process // GO:0031532 actin cytoskeleton reorganization // GO:0051496 positive regulation of stress fiber assembly // GO:0090630 activation…	GO:0005886 plasma membrane // GO:0005886 plasma membrane // GO:0005887 integral component of plasma membrane // GO:0005886 plasma membrane // GO:0016020 membrane // GO:0016021 integral component of membrane	GO:0004930 G-protein coupled receptor activity // GO:0004871 signal transducer activity // GO:0004930 G-protein coupled receptor activity	GenMAPP GPCRDB_Class_A_Rhodopsin-like2	G protein-coupled receptor 65	chr14	+	88005124	88014811	-0.399317	0.0993467	0.41458	0.72593	0.0158329	0.618744
TC1500010738.hg.1	CTXN2	---	GO:0016021 integral component of membrane // GO:0016020 membrane // GO:0031224 intrinsic component of membrane	---	---	cortexin 2	chr15	+	48191539	48203756	0.0531586	0.714266	0.873234	0.54922	0.00296218	0.618744
TC1500010898.hg.1	CHRNB4	GO:0001508 action potential // GO:0006811 ion transport // GO:0006939 smooth muscle contraction // GO:0006940 regulation of smooth muscle contraction // GO:0007165 signal transduction // GO:0007268 synaptic transmission // GO:0007271 synaptic transmission, cholinergic // GO:0007626 locomotory behavior // GO:0034220 ion transmembrane transport // GO:0035094 response to nicotine // GO:0035095 behav…	GO:0005886 plasma membrane // GO:0005887 integral component of plasma membrane // GO:0005892 acetylcholine-gated channel complex // GO:0005892 acetylcholine-gated channel complex // GO:0016021 integral component of membrane // GO:0030054 cell junction // GO:0043005 neuron projection // GO:0045202 synapse // GO:0045211 postsynaptic membrane // GO:0005886 plasma membrane // GO:0005892 acetylcholine…	GO:0004889 acetylcholine-activated cation-selective channel activity // GO:0008144 drug binding // GO:0015276 ligand-gated ion channel activity // GO:0015464 acetylcholine receptor activity // GO:0042166 acetylcholine binding // GO:0046982 protein heterodimerization activity // GO:0004889 acetylcholine-activated cation-selective channel activity // GO:0005216 ion channel activity // GO:0005230 ex…	---	cholinergic receptor, nicotinic beta 4	chr15	-	78686918	78727767	0.058885	0.726601	0.879913	0.544315	0.0103281	0.618744
TC1600010181.hg.1	NETO2	GO:2000312 regulation of kainate selective glutamate receptor activity	GO:0014069 postsynaptic density // GO:0032983 kainate selective glutamate receptor complex // GO:0016020 membrane // GO:0016021 integral component of membrane // GO:0045202 synapse	GO:0035255 ionotropic glutamate receptor binding	---	neuropilin (NRP) and tolloid (TLL)-like 2	chr16	-	47077703	47144025	-0.614053	0.0157614	0.236712	0.945613	0.00275787	0.618744
TC1700009556.hg.1	SCIMP	GO:0007127 meiosis I // GO:0070374 positive regulation of ERK1 and ERK2 cascade // GO:0007127 meiosis I	GO:0001772 immunological synapse // GO:0016020 membrane // GO:0016021 integral component of membrane // GO:0031256 leading edge membrane // GO:0031259 uropod membrane // GO:0097197 tetraspanin-enriched microdomain // GO:0001772 immunological synapse // GO:0016020 membrane // GO:0097197 tetraspanin-enriched microdomain	GO:0005515 protein binding	---	SLP adaptor and CSK interacting membrane protein	chr17	-	5208921	5234860	0.0578214	0.680585	0.85725	0.616254	0.000662775	0.605063
TC1700011088.hg.1	COL1A1	GO:0001501 skeletal system development // GO:0001568 blood vessel development // GO:0001649 osteoblast differentiation // GO:0001957 intramembranous ossification // GO:0001958 endochondral ossification // GO:0006898 receptor-mediated endocytosis // GO:0007596 blood coagulation // GO:0007601 visual perception // GO:0007605 sensory perception of sound // GO:0010718 positive regulation of epithelial…	GO:0005576 extracellular region // GO:0005584 collagen type I trimer // GO:0005615 extracellular space // GO:0005788 endoplasmic reticulum lumen // GO:0005794 Golgi apparatus // GO:0030141 secretory granule // GO:0031012 extracellular matrix // GO:0031012 extracellular matrix // GO:0005576 extracellular region // GO:0005578 proteinaceous extracellular matrix // GO:0005581 collagen trimer // GO:00…	GO:0005201 extracellular matrix structural constituent // GO:0005515 protein binding // GO:0042802 identical protein binding // GO:0046872 metal ion binding // GO:0048407 platelet-derived growth factor binding	GenMAPP Inflammatory_Response_Pathway	collagen, type I, alpha 1	chr17	-	50183289	50201639	0.439133	0.0281497	0.279039	0.574865	0.0193068	0.618744
TC1800009268.hg.1	DSC2	GO:0007155 cell adhesion // GO:0007156 homophilic cell adhesion via plasma membrane adhesion molecules // GO:0086042 cardiac muscle cell-cardiac muscle cell adhesion // GO:0086073 bundle of His cell-Purkinje myocyte adhesion involved in cell communication // GO:0086091 regulation of heart rate by cardiac conduction // GO:0098911 regulation of ventricular cardiac muscle cell action potential // GO…	GO:0005886 plasma membrane // GO:0014704 intercalated disc // GO:0016021 integral component of membrane // GO:0030057 desmosome // GO:0031410 cytoplasmic vesicle // GO:0070062 extracellular exosome // GO:0005886 plasma membrane // GO:0016020 membrane // GO:0030054 cell junction // GO:0030057 desmosome	GO:0005509 calcium ion binding // GO:0005515 protein binding // GO:0086083 cell adhesive protein binding involved in bundle of His cell-Purkinje myocyte communication // GO:0046872 metal ion binding	---	desmocollin 2	chr18	-	31065974	31102432	-1.16505	0.000401337	0.0490358	0.894268	0.0219148	0.618744
TC1900007850.hg.1	CD22	GO:0007155 cell adhesion // GO:0007155 cell adhesion	GO:0005887 integral component of plasma membrane // GO:0009897 external side of plasma membrane // GO:0070062 extracellular exosome // GO:0005886 plasma membrane // GO:0016020 membrane // GO:0016021 integral component of membrane	GO:0005515 protein binding // GO:0030246 carbohydrate binding	---	CD22 molecule	chr19	+	35319261	35347361	-0.127098	0.271199	0.592256	0.638243	2.77531e-05	0.289923
TC1900008166.hg.1	CD79A	GO:0002250 adaptive immune response // GO:0030183 B cell differentiation // GO:0042100 B cell proliferation // GO:0042113 B cell activation // GO:0050853 B cell receptor signaling pathway // GO:0002376 immune system process // GO:0007166 cell surface receptor signaling pathway // GO:0030183 B cell differentiation // GO:0042100 B cell proliferation // GO:0042113 B cell activation // GO:0050853 B c…	GO:0005771 multivesicular body // GO:0005886 plasma membrane // GO:0009897 external side of plasma membrane // GO:0016021 integral component of membrane // GO:0019815 B cell receptor complex // GO:0045121 membrane raft // GO:0005771 multivesicular body // GO:0005886 plasma membrane // GO:0009897 external side of plasma membrane // GO:0016020 membrane // GO:0019815 B cell receptor complex // GO:00…	GO:0004888 transmembrane signaling receptor activity // GO:0005515 protein binding	---	CD79a molecule, immunoglobulin-associated alpha	chr19	+	41877120	41881372	-0.11166	0.528077	0.778735	0.572091	0.0102281	0.618744
TC1900011495.hg.1	NLRP11	GO:0055114 oxidation-reduction process	---	GO:0005524 ATP binding // GO:0016715 oxidoreductase activity, acting on paired donors, with incorporation or reduction of molecular oxygen, reduced ascorbate as one donor, and incorporation of one atom of oxygen // GO:0044822 poly(A) RNA binding // GO:0000166 nucleotide binding	---	NLR family, pyrin domain containing 11	chr19	-	55785397	55836800	0.136493	0.499461	0.761995	0.629383	0.0131609	0.618744
TC1900011741.hg.1	CEACAM5	GO:0010832 negative regulation of myotube differentiation // GO:0034109 homotypic cell-cell adhesion // GO:0043066 negative regulation of apoptotic process // GO:2000811 negative regulation of anoikis	GO:0005887 integral component of plasma membrane // GO:0016323 basolateral plasma membrane // GO:0031225 anchored component of membrane // GO:0070062 extracellular exosome // GO:0071575 integral component of external side of plasma membrane // GO:0005886 plasma membrane // GO:0005887 integral component of plasma membrane // GO:0016020 membrane	GO:0034235 GPI anchor binding // GO:0042802 identical protein binding // GO:0042803 protein homodimerization activity	---	carcinoembryonic antigen-related cell adhesion molecule 5	chr19	+	41708585	41730421	-0.640744	0.0249701	0.270195	0.745465	0.0328336	0.618744
TC1900011742.hg.1	CEACAM6	GO:0007165 signal transduction // GO:0007267 cell-cell signaling // GO:0007596 blood coagulation // GO:0050900 leukocyte migration // GO:0008150 biological_process	GO:0005615 extracellular space // GO:0005886 plasma membrane // GO:0005887 integral component of plasma membrane // GO:0031225 anchored component of membrane // GO:0005886 plasma membrane // GO:0016020 membrane // GO:0005575 cellular_component	GO:0005515 protein binding // GO:0003674 molecular_function	---	carcinoembryonic antigen-related cell adhesion molecule 6 (non-specific cross reacting antigen)	chr19	+	41750977	41772208	-0.199638	0.327761	0.641386	0.526086	0.038009	0.620373
TC2000007514.hg.1	MMP9	GO:0001501 skeletal system development // GO:0001503 ossification // GO:0001934 positive regulation of protein phosphorylation // GO:0006508 proteolysis // GO:0007411 axon guidance // GO:0007566 embryo implantation // GO:0022617 extracellular matrix disassembly // GO:0030198 extracellular matrix organization // GO:0030225 macrophage differentiation // GO:0030574 collagen catabolic process // GO:0…	GO:0005576 extracellular region // GO:0005578 proteinaceous extracellular matrix // GO:0005615 extracellular space // GO:0070062 extracellular exosome // GO:0005576 extracellular region // GO:0031012 extracellular matrix	GO:0004175 endopeptidase activity // GO:0004222 metalloendopeptidase activity // GO:0005515 protein binding // GO:0005518 collagen binding // GO:0008237 metallopeptidase activity // GO:0008270 zinc ion binding // GO:0042802 identical protein binding // GO:0004222 metalloendopeptidase activity // GO:0008233 peptidase activity // GO:0008237 metallopeptidase activity // GO:0008270 zinc ion binding /…	GenMAPP Matrix_Metalloproteinases	matrix metallopeptidase 9	chr20	+	46008908	46016561	0.105961	0.530615	0.780274	0.527361	0.0129962	0.618744
TC2000009971.hg.1	SIRPG	GO:0007155 cell adhesion // GO:0007267 cell-cell signaling // GO:0007596 blood coagulation // GO:0008284 positive regulation of cell proliferation // GO:0008285 negative regulation of cell proliferation // GO:0022409 positive regulation of cell-cell adhesion // GO:0035556 intracellular signal transduction // GO:0050870 positive regulation of T cell activation // GO:0050900 leukocyte migration	GO:0005622 intracellular // GO:0005886 plasma membrane // GO:0016020 membrane // GO:0016021 integral component of membrane // GO:0016020 membrane	GO:0005515 protein binding	---	signal-regulatory protein gamma	chr20	-	1629152	1657779	-0.349313	0.0318611	0.288693	0.518887	0.00989834	0.618744
TC2100007176.hg.1	PCP4	GO:0007417 central nervous system development	GO:0005634 nucleus // GO:0005829 cytosol	GO:0005515 protein binding // GO:0005516 calmodulin binding	---	Purkinje cell protein 4	chr21	+	39867317	39929397	0.585245	0.201952	0.532079	1.24854	0.0284038	0.618744
TC2200009219.hg.1	IGLL5	GO:0006898 receptor-mediated endocytosis // GO:0006910 phagocytosis, recognition // GO:0006911 phagocytosis, engulfment // GO:0006958 complement activation, classical pathway // GO:0038095 Fc-epsilon receptor signaling pathway // GO:0038096 Fc-gamma receptor signaling pathway involved in phagocytosis // GO:0042742 defense response to bacterium // GO:0045087 innate immune response // GO:0050853 B …	GO:0009897 external side of plasma membrane // GO:0042571 immunoglobulin complex, circulating // GO:0070062 extracellular exosome // GO:0072562 blood microparticle // GO:0005576 extracellular region // GO:0009897 external side of plasma membrane // GO:0042571 immunoglobulin complex, circulating // GO:0072562 blood microparticle	GO:0003823 antigen binding // GO:0034987 immunoglobulin receptor binding // GO:0003823 antigen binding // GO:0034987 immunoglobulin receptor binding	---	immunoglobulin lambda-like polypeptide 5	chr22	+	22856545	22901437	-0.354645	0.465099	0.740118	1.69202	0.00582039	0.618744

## Sheet: Common
AffyID	Symbol	GOBP	GOCC	GOMF	pathway	Description	Chrom	Strand	Start	Stop	logFC (AK-POST_resp vs AK-PRE_resp)	P.Value (AK-POST_resp vs AK-PRE_resp)	adj.P.Val (AK-POST_resp vs AK-PRE_resp)	logFC (AK-POST_non-resp vs AK-PRE_non-resp)	P.Value (AK-POST_non-resp vs AK-PRE_non-resp)	adj.P.Val (AK-POST_non-resp vs AK-PRE_non-resp)
